# Supplementary material for: Interlaboratory study to validate a STR profiling method for intraspecies identification of mouse cell lines
Source: PLoS One. 2019 Jun 20;14(6):e0218412. doi: 10.1371/journal.pone.0218412 (PMC6586308; doi:10.1371/journal.pone.0218412)
Supplement: S4 File — (ZIP) [file pone.0218412.s004.zip]

Archive with 41 entries (24 files):
- GeneMapper files/Analysis method/
- GeneMapper files/Analysis method/Mouse21_100rfu.xml
- GeneMapper files/Analysis method/Mouse21_50rfu.xml
- GeneMapper files/Bins and panels/
- GeneMapper files/Bins and panels/Mouse21_bins.txt
- GeneMapper files/Bins and panels/Mouse21_bins_updated.txt
- GeneMapper files/Bins and panels/Mouse21_Panels.txt
- GeneMapper files/Plot Settings/
- GeneMapper files/Plot Settings/Traditional Genotype Plot.xml
- GeneMapper files/Size Settings/
- GeneMapper files/Size Settings/GS600 LIZ.xml
- GeneMapper files/Table Settings/
- GeneMapper files/Table Settings/Mouse Consortium Export Data File.xml
- GeneMapper ID files/Analysis method GeneMapper ID/
- GeneMapper ID files/Analysis method GeneMapper ID/Analysis Method for GeneMapper ID.xml
- GeneMapper ID files/GeneMapper ID bins and panels/
- GeneMapper ID files/GeneMapper ID bins and panels/Mouse21_bins.txt
- GeneMapper ID files/GeneMapper ID bins and panels/Mouse21_bins_updated.txt
- GeneMapper ID files/GeneMapper ID bins and panels/Mouse21_Panels.txt
- GeneMapper ID files/GS 600 LIZ Size Standard for GeneMapper ID/
- GeneMapper ID files/GS 600 LIZ Size Standard for GeneMapper ID/GS600_LIZ_GeneMapperID.xml
- GeneMapper ID files/Plots/
- GeneMapper ID files/Plots/Traditional Genotype Plot.xml
- GeneMapper ID files/Table settings for GeneMapper ID/
- GeneMapper ID files/Table settings for GeneMapper ID/Mouse Consortium Export Data File.xml
- GeneMapper ID-X files/Analysis Methods/
- GeneMapper ID-X files/Analysis Methods/AnalysisMethod.xml
- GeneMapper ID-X files/Bins and Panels/
- GeneMapper ID-X files/Bins and Panels/Mouse 21plex_bins.txt
- GeneMapper ID-X files/Bins and Panels/Mouse 21plex_Panels.txt
- GeneMapper ID-X files/Plot settings/
- GeneMapper ID-X files/Plot settings/Traditional Genotype Plot.xml
- GeneMapper ID-X files/Size Standards/
- GeneMapper ID-X files/Size Standards/GS600_LIZ.xml
- GeneMapper ID-X files/Table Settings/
- GeneMapper ID-X files/Table Settings/Mouse Consortium Export Data File.xml
- GeneMarker files/Bins and Panels/
- GeneMarker files/Bins and Panels/GeneMarker_21plex_100rfu.xml
- GeneMarker files/Bins and Panels/GeneMarker_21plex_500rfu.xml
- GeneMarker files/Size Standard/
- GeneMarker files/Size Standard/GS600_LIZ.xml
