# Supplementary material for: Interlaboratory study to validate a STR profiling method for intraspecies identification of mouse cell lines
Source: PLoS One. 2019 Jun 20;14(6):e0218412. doi: 10.1371/journal.pone.0218412 (PMC6586308; doi:10.1371/journal.pone.0218412)
Supplement: S4 File — (ZIP) [file pone.0218412.s004.zip › GeneMapper files/Bins and panels/Mouse21_bins_updated.txt]

Version	GM v 4.0
Chemistry Kit	mouse21
BinSet Name	Mouse21
Panel Name	mouse21
Marker Name	18-3
12	132.0	0.4	0.4	dark gray	mutant
12.2	134.0	0.4	0.4	dark gray
13	135.94	0.4	0.4	dark gray	mutant
14	140.11	0.4	0.4	dark gray	mutant
15	144.0	0.4	0.4	dark gray
16	148.25	0.4	0.4	dark gray
17	152.33	0.4	0.4	dark gray
18	156.4	0.4	0.4	dark gray
19	160.6	0.4	0.4	dark gray
20	164.55	0.4	0.4	dark gray
21	168.8	0.4	0.4	dark gray
22	172.7	0.4	0.4	dark gray
23	176.7	0.4	0.4	dark gray
24	180.76	0.4	0.4	dark gray
25	184.74	0.4	0.4	dark gray
26	188.64	0.4	0.4	dark gray	mutant
27	192.45	0.4	0.4	dark gray	mutant
27.1	193.69	0.4	0.4	dark gray
28	196.5	0.4	0.4	dark gray	mutant
28.1	197.45	0.4	0.4	dark gray
Marker Name	4-2
13	204.05	0.4	0.4	dark gray
14	208.05	0.4	0.4	dark gray
15	212.0	0.4	0.4	dark gray
15.3	215.0	0.4	0.4	dark gray
16	216.0	0.4	0.4	dark gray
16.3	219.1	0.4	0.4	dark gray
17	220.1	0.4	0.4	dark gray
17.1	221.1	0.4	0.4	dark gray
17.3	223.1	0.4	0.4	dark gray
18	224.1	0.4	0.4	dark gray
18.3	227.2	0.4	0.4	dark gray
19.3	231.25	0.4	0.4	dark gray
20.3	235.3	0.4	0.4	dark gray
21.3	239.3	0.4	0.4	dark gray
22.3	243.5	0.4	0.4	dark gray
23.3	247.5	0.4	0.4	dark gray
24.3	251.5	0.4	0.4	dark gray	mutant
Marker Name	11-1
16	262.2	0.4	0.4	dark gray	mutant
17	266.3	0.4	0.4	dark gray
17.2	268.03	0.4	0.4	dark gray
17.3	269.06	0.4	0.4	dark gray
18.2	272.2	0.4	0.4	dark gray
18.3	273.23	0.4	0.4	dark gray
19	274.21	0.4	0.4	dark gray
19.1	275.24	0.4	0.4	dark gray
19.2	276.37	0.4	0.4	dark gray
19.3	277.35	0.4	0.4	dark gray
20	278.27	0.4	0.4	dark gray
20.1	279.25	0.4	0.4	dark gray
20.2	280.2	0.4	0.4	dark gray
20.3	281.16	0.4	0.4	dark gray
21	282.19	0.4	0.4	dark gray
21.1	283.12	0.4	0.4	dark gray
21.2	284.1	0.4	0.4	dark gray
21.3	284.97	0.4	0.4	dark gray
22.2	287.75	0.4	0.4	dark gray
22.3	288.83	0.4	0.4	dark gray
23.3	292.7	0.4	0.4	dark gray
24.3	296.71	0.4	0.4	dark gray	mutant
Marker Name	6-7
10	323.38	0.4	0.4	dark gray	mutant
11	327.55	0.4	0.4	dark gray
12	331.5	0.4	0.4	dark gray
13	335.45	0.4	0.4	dark gray
14	339.5	0.4	0.4	dark gray
15	343.6	0.4	0.4	dark gray
16	347.7	0.4	0.4	dark gray
17	351.7	0.4	0.4	dark gray
17.3	354.7	0.4	0.4	dark gray
18	355.7	0.4	0.4	dark gray
19	359.7	0.4	0.4	dark gray
19.3	362.7	0.4	0.4	dark gray
20	363.75	0.4	0.4	dark gray
20.1	364.7	0.4	0.4	dark gray
21	367.7	0.4	0.4	dark gray
22	371.7	0.4	0.4	dark gray
23	375.7	0.4	0.4	dark gray
23.1	376.7	0.4	0.4	dark gray
24	379.75	0.4	0.4	dark gray
25	383.75	0.4	0.4	dark gray	mutant
26	387.85	0.4	0.4	dark gray
27	391.8	0.4	0.4	dark gray	mutant
28	395.8	0.4	0.4	dark gray	mutant
29	399.7	0.4	0.4	dark gray	mutant
58	515.6	0.4	0.4	dark gray
Marker Name	19-2
9	528.5	0.4	0.4	dark gray	mutant
10	532.54	0.4	0.4	dark gray
11	536.5	0.4	0.4	dark gray
12	540.6	0.4	0.4	dark gray
13	544.5	0.4	0.4	dark gray
14	548.6	0.4	0.4	dark gray
14.3	551.5	0.4	0.4	dark gray
15	552.6	0.4	0.4	dark gray
16	556.7	0.4	0.4	dark gray
17	560.7	0.4	0.4	dark gray	mutant
18	564.7	0.4	0.4	dark gray	mutant
19	568.7	0.4	0.4	dark gray	mutant
Marker Name	1-2
11	99.7	0.4	0.4	dark gray	mutant
12	103.6	0.4	0.4	dark gray
13	108.0	0.4	0.4	dark gray
14	112.0	0.4	0.4	dark gray
15	116.2	0.4	0.4	dark gray
16	120.1	0.4	0.4	dark gray
16.2	122.1	0.4	0.4	dark gray
17	124.2	0.4	0.4	dark gray
18	128.25	0.4	0.4	dark gray
19	132.25	0.4	0.4	dark gray
20	136.2	0.4	0.4	dark gray
21	140.4	0.4	0.4	dark gray
22	144.7	0.4	0.4	dark gray
23	148.7	0.4	0.4	dark gray	mutant
24	152.7	0.4	0.4	dark gray	mutant
25	156.7	0.4	0.4	dark gray	mutant
26	160.7	0.4	0.4	dark gray	mutant
27	164.7	0.4	0.4	dark gray	mutant
28	168.7	0.4	0.4	dark gray	mutant
29	172.7	0.4	0.4	dark gray
29.1	173.6	0.4	0.4	dark gray	mutant
30.1	177.6	0.4	0.4	dark gray
Marker Name	7-1
19.2	182.5	0.4	0.4	dark gray
20.2	186.5	0.4	0.4	dark gray	mutant
21.2	190.5	0.4	0.4	dark gray	mutant
22.2	194.5	0.4	0.4	dark gray
23.2	198.6	0.4	0.4	dark gray
24.2	202.8	0.4	0.4	dark gray
25	204.8	0.4	0.4	dark gray
25.2	206.9	0.4	0.4	dark gray
26	208.9	0.4	0.4	dark gray
26.2	210.9	0.4	0.4	dark gray
27	212.9	0.4	0.4	dark gray
27.2	214.9	0.4	0.4	dark gray
28	216.9	0.4	0.4	dark gray
28.2	219.1	0.4	0.4	dark gray
29	221.0	0.4	0.4	dark gray
30	225.0	0.4	0.4	dark gray	mutant
31	229.1	0.4	0.4	dark gray	mutant
31.3	231.5	0.4	0.4	dark gray
32	233.0	0.4	0.4	dark gray	mutant
33	237.07	0.4	0.4	dark gray
33.2	239.4	0.4	0.4	dark gray
34	241.08	0.4	0.4	dark gray	mutant
35	245.0	0.4	0.4	dark gray	mutant
36	249.0	0.4	0.4	dark gray	mutant
Marker Name	Human D8
Marker Name	1-1
8	322.1	0.4	0.4	dark gray	mutant
9	326.1	0.4	0.4	dark gray	mutant
10	330.1	0.4	0.4	dark gray
11	334.2	0.4	0.4	dark gray
12	338.1	0.4	0.4	dark gray
13	342.1	0.4	0.4	dark gray
14	346.1	0.4	0.4	dark gray
15	350.1	0.4	0.4	dark gray
16	354.1	0.4	0.4	dark gray
17	358.1	0.4	0.4	dark gray
18	362.1	0.4	0.4	dark gray
19	366.1	0.4	0.4	dark gray
20	370.1	0.4	0.4	dark gray	mutant
21	374.1	0.4	0.4	dark gray	mutant
Marker Name	3-2
7	422.7	0.4	0.4	dark gray	mutant
8	426.7	0.4	0.4	dark gray	mutant
9	430.7	0.4	0.4	dark gray
10	434.4	0.4	0.4	dark gray
11	438.5	0.4	0.4	dark gray
12	442.4	0.4	0.4	dark gray
13	446.6	0.4	0.4	dark gray
13.1	447.6	0.4	0.4	dark gray
14	450.6	0.4	0.4	dark gray
15	454.7	0.4	0.4	dark gray
16	458.7	0.4	0.4	dark gray
17	462.8	0.4	0.4	dark gray
18	466.8	0.4	0.4	dark gray
19	470.9	0.4	0.4	dark gray
20	474.9	0.4	0.4	dark gray
21	478.9	0.4	0.4	dark gray	mutant
22	483.0	0.4	0.4	dark gray	mutant
23	487.0	0.4	0.4	dark gray	mutant
24	491.0	0.4	0.4	dark gray	mutant
25	495.1	0.4	0.4	dark gray	mutant
Marker Name	8-1
6	503.2	0.4	0.4	dark gray
7	507.2	0.4	0.4	dark gray	mutant
8	511.24	0.4	0.4	dark gray	mutant
9	515.2	0.4	0.4	dark gray	mutant
10	519.2	0.4	0.4	dark gray	mutant
11	523.21	0.4	0.4	dark gray	mutant
12	527.2	0.4	0.4	dark gray
12.3	530.2	0.4	0.4	dark gray
13	531.2	0.4	0.4	dark gray
14	535.2	0.4	0.4	dark gray
15	539.2	0.4	0.4	dark gray
16	543.2	0.4	0.4	dark gray
17	547.2	0.4	0.4	dark gray
18	551.2	0.4	0.4	dark gray
18.3	554.25	0.4	0.4	dark gray
19	555.2	0.4	0.4	dark gray
20	559.2	0.4	0.4	dark gray	mutant
21	563.2	0.4	0.4	dark gray	mutant
Marker Name	2-1
5	111.8	0.4	0.4	dark gray	mutant
6	115.8	0.4	0.4	dark gray	mutant
7	119.8	0.4	0.4	dark gray	mutant
8	123.8	0.4	0.4	dark gray
9	127.8	0.4	0.4	dark gray
10	131.9	0.4	0.4	dark gray
11	135.9	0.4	0.4	dark gray
12	139.8	0.4	0.4	dark gray
13	143.8	0.4	0.4	dark gray
14	147.9	0.4	0.4	dark gray
15	152.1	0.4	0.4	dark gray
16	156.05	0.4	0.4	dark gray
17	160.25	0.4	0.4	dark gray
18	164.3	0.4	0.4	dark gray	mutant
Marker Name	15-3
11	174.0	0.4	0.4	dark gray	mutant
12	178.05	0.4	0.4	dark gray
13	182.0	0.4	0.4	dark gray	mutant
14	186.0	0.4	0.4	dark gray
15	190.2	0.4	0.4	dark gray
15.3	193.22	0.4	0.4	dark gray
16	194.3	0.4	0.4	dark gray
17	198.3	0.4	0.4	dark gray
17.3	201.3	0.4	0.4	dark gray
18	202.3	0.4	0.4	dark gray
18.3	205.4	0.4	0.4	dark gray
19	206.3	0.4	0.4	dark gray
19.3	209.51	0.4	0.4	dark gray
20.3	213.4	0.4	0.4	dark gray
21.3	217.5	0.4	0.4	dark gray
22.3	221.6	0.4	0.4	dark gray
23.3	225.6	0.4	0.4	dark gray
24.3	229.75	0.4	0.4	dark gray
25.3	233.7	0.4	0.4	dark gray
26.3	237.7	0.4	0.4	dark gray
27.3	241.8	0.4	0.4	dark gray
28.1	243.6	0.4	0.4	dark gray
28.3	245.9	0.4	0.4	dark gray
29.3	250.1	0.4	0.4	dark gray
30.3	254.1	0.4	0.4	dark gray	mutant
31.3	258.1	0.4	0.4	dark gray
32.3	262.1	0.4	0.4	dark gray	mutant
Marker Name	6-4
12	273.1	0.4	0.4	dark gray	mutant
12.2	275.04	0.4	0.4	dark gray
13	277.1	0.4	0.4	dark gray	mutant
14	280.99	0.4	0.4	dark gray	mutant
14.3	284.0	0.4	0.4	dark gray
15	285.1	0.4	0.4	dark gray
15.3	288.0	0.4	0.4	dark gray
16	289.07	0.4	0.4	dark gray
16.3	291.8	0.4	0.4	dark gray
17	293.0	0.4	0.4	dark gray
17.3	296.0	0.4	0.4	dark gray
18	297.0	0.4	0.4	dark gray
18.3	299.9	0.4	0.4	dark gray
19	301.0	0.4	0.4	dark gray
20	305.0	0.4	0.4	dark gray
21	309.0	0.4	0.4	dark gray
22	313.0	0.4	0.4	dark gray	mutant
Marker Name	Human D4
Marker Name	11-2
9	395.5	0.4	0.4	dark gray	mutant
10	399.3	0.4	0.4	dark gray	mutant
11	403.3	0.4	0.4	dark gray	mutant
12	407.4	0.4	0.4	dark gray
13	411.3	0.4	0.4	dark gray
13.2	413.3	0.4	0.4	dark gray
13.3	414.3	0.4	0.4	dark gray
14	415.3	0.4	0.4	dark gray
14.2	417.3	0.4	0.4	dark gray
14.3	418.3	0.4	0.4	dark gray
15	419.6	0.4	0.4	dark gray
15.3	422.3	0.4	0.4	dark gray
16	423.4	0.4	0.4	dark gray
16.3	426.3	0.4	0.4	dark gray
17	427.5	0.4	0.4	dark gray
17.2	429.5	0.4	0.4	dark gray
17.3	430.5	0.4	0.4	dark gray
18	431.5	0.4	0.4	dark gray
18.1	432.5	0.4	0.4	dark gray
19	435.6	0.4	0.4	dark gray
19.3	438.5	0.4	0.4	dark gray
20	439.5	0.4	0.4	dark gray
21	443.5	0.4	0.4	dark gray	mutant
22	447.5	0.4	0.4	dark gray	mutant
23	451.5	0.4	0.4	dark gray	mutant
24	455.5	0.4	0.4	dark gray	mutant
25	459.5	0.4	0.4	dark gray	mutant
26	463.5	0.4	0.4	dark gray	mutant
26.2	465.5	0.4	0.4	dark gray
27	467.6	0.4	0.4	dark gray	mutant
Marker Name	17-2
10	184.2	0.4	0.4	dark gray	mutant
11	188.2	0.4	0.4	dark gray
12	192.2	0.4	0.4	dark gray
13	196.2	0.4	0.4	dark gray
14	200.3	0.4	0.4	dark gray
14.2	202.2	0.4	0.4	dark gray
15	204.2	0.4	0.4	dark gray
15.1	205.2	0.4	0.4	dark gray
16	208.2	0.4	0.4	dark gray
17	212.2	0.4	0.4	dark gray
18	216.2	0.4	0.4	dark gray
19	220.2	0.4	0.4	dark gray
20	224.2	0.4	0.4	dark gray
21	228.2	0.4	0.4	dark gray
22	232.3	0.4	0.4	dark gray
23	236.3	0.4	0.4	dark gray	mutant
Marker Name	12-1
13	256.2	0.4	0.4	dark gray	mutant
14	260.2	0.4	0.4	dark gray	mutant
15	264.2	0.4	0.4	dark gray
16	268.2	0.4	0.4	dark gray
16.1	269.2	0.4	0.4	dark gray
17	272.2	0.4	0.4	dark gray
17.1	273.2	0.4	0.4	dark gray
18	276.3	0.4	0.4	dark gray
18.1	277.3	0.4	0.4	dark gray
19	280.3	0.4	0.4	dark gray
19.1	281.2	0.4	0.4	dark gray
20	284.3	0.4	0.4	dark gray
21	288.2	0.4	0.4	dark gray
21.1	289.2	0.4	0.4	dark gray
22	292.2	0.4	0.4	dark gray
23	296.2	0.4	0.4	dark gray
24	300.2	0.4	0.4	dark gray
24.1	301.2	0.4	0.4	dark gray
25	304.2	0.4	0.4	dark gray	mutant
26	308.2	0.4	0.4	dark gray	mutant
Marker Name	5-5
10	320.4	0.4	0.4	dark gray	mutant
11	324.6	0.4	0.4	dark gray
12	328.5	0.4	0.4	dark gray
13	332.55	0.4	0.4	dark gray
14	336.6	0.4	0.4	dark gray
15	340.6	0.4	0.4	dark gray
16	344.8	0.4	0.4	dark gray
17	348.8	0.4	0.4	dark gray
18	353.0	0.4	0.4	dark gray
19	357.0	0.4	0.4	dark gray
20	361.0	0.4	0.4	dark gray
21	365.0	0.4	0.4	dark gray
22	369.0	0.4	0.4	dark gray
23	373.0	0.4	0.4	dark gray	mutant
Marker Name	X-1
15	383.6	0.4	0.4	dark gray	mutant
15.2	385.5	0.4	0.4	dark gray
16	387.6	0.4	0.4	dark gray	mutant
17	391.44	0.4	0.4	dark gray
17.1	392.5	0.4	0.4	dark gray
18	395.5	0.4	0.4	dark gray	mutant
19	399.5	0.4	0.4	dark gray	mutant
20	403.6	0.4	0.4	dark gray
21	407.6	0.4	0.4	dark gray
22	411.6	0.4	0.4	dark gray
23	415.6	0.4	0.4	dark gray
24	419.7	0.4	0.4	dark gray
25	423.7	0.4	0.4	dark gray
25.3	426.7	0.4	0.4	dark gray
26	427.7	0.4	0.4	dark gray
27	431.7	0.4	0.4	dark gray
28	435.7	0.4	0.4	dark gray
29	439.7	0.4	0.4	dark gray
30	443.6	0.4	0.4	dark gray
31	447.8	0.4	0.4	dark gray	mutant
32	450.7	0.4	0.4	dark gray
33	454.8	0.4	0.4	dark gray	mutant
34	458.8	0.4	0.4	dark gray	mutant
35	462.8	0.4	0.4	dark gray	mutant
36	466.8	0.4	0.4	dark gray	mutant
37	470.9	0.4	0.4	dark gray
Marker Name	13-1
9	503.5	0.4	0.4	dark gray	mutant
10	507.5	0.4	0.4	dark gray	mutant
11	511.5	0.4	0.4	dark gray
12	515.5	0.4	0.4	dark gray	mutant
13	519.5	0.4	0.4	dark gray	mutant
14	523.5	0.4	0.4	dark gray
15	527.6	0.4	0.4	dark gray
15.1	528.6	0.4	0.4	dark gray
15.2	529.6	0.4	0.4	dark gray
16	531.5	0.4	0.4	dark gray
16.1	532.6	0.4	0.4	dark gray
16.2	533.6	0.4	0.4	dark gray
17	535.4	0.4	0.4	dark gray
17.1	536.5	0.4	0.4	dark gray
17.2	537.5	0.4	0.4	dark gray
18	539.5	0.4	0.4	dark gray
18.1	540.6	0.4	0.4	dark gray
18.2	541.5	0.4	0.4	dark gray
19	543.5	0.4	0.4	dark gray
19.1	544.7	0.4	0.4	dark gray
19.3	546.6	0.4	0.4	dark gray
20	547.6	0.4	0.4	dark gray
20.1	548.65	0.4	0.4	dark gray
21	551.65	0.4	0.4	dark gray	mutant
