# Supplementary material for: Interlaboratory study to validate a STR profiling method for intraspecies identification of mouse cell lines
Source: PLoS One. 2019 Jun 20;14(6):e0218412. doi: 10.1371/journal.pone.0218412 (PMC6586308; doi:10.1371/journal.pone.0218412)
Supplement: S4 File — (ZIP) [file pone.0218412.s004.zip › GeneMapper files/Bins and panels/Mouse21_Panels.txt]

Version	GM v 4.0
Kit type:	MICROSATELLITE
Chemistry Kit	mouse21	none
Panel	mouse21	none
18-3	blue	130.0	198.0	-	2	0.0	none	none		false	
4-2	blue	203.0	253.0	-	2	0.0	none	none		false	
11-1	blue	261.0	298.0	-	2	0.0	none	none		false	
6-7	blue	322.0	516.0	-	2	0.0	none	none		false	
19-2	blue	527.0	570.0	-	2	0.0	none	none		false	
1-2	Green	98.0	179.0	-	2	0.0	none	none		false	
7-1	Green	181.0	250.0	-	2	0.0	none	none		false	
Human D8	Green	267.0	291.0	-	2	0.0	none	none		false	
1-1	Green	321.0	375.0	-	2	0.0	none	none		false	
3-2	Green	421.0	496.0	-	2	0.0	none	none		false	
8-1	Green	502.0	565.0	-	2	0.0	none	none		false	
2-1	Yellow	110.0	166.0	-	2	0.0	none	none		false	
15-3	Yellow	173.0	263.0	-	2	0.0	none	none		false	
6-4	Yellow	272.0	314.0	-	2	0.0	none	none		false	
Human D4	Yellow	319.0	360.0	-	2	0.0	none	none		false	
11-2	Yellow	394.0	469.0	-	2	0.0	none	none		false	
17-2	Red	183.0	238.0	-	2	0.0	none	none		false	
12-1	Red	255.0	309.0	-	2	0.0	none	none		false	
5-5	Red	319.0	374.0	-	2	0.0	none	none		false	
X-1	Red	382.0	472.0	-	2	0.0	none	none		false	
13-1	Red	502.0	554.0	-	2	0.0	none	none		false	
