# Supplementary material for: Interlaboratory study to validate a STR profiling method for intraspecies identification of mouse cell lines
Source: PLoS One. 2019 Jun 20;14(6):e0218412. doi: 10.1371/journal.pone.0218412 (PMC6586308; doi:10.1371/journal.pone.0218412)
Supplement: S4 File — (ZIP) [file pone.0218412.s004.zip › GeneMapper files/Plot Settings/Traditional Genotype Plot.xml]

<?xml version="1.0" encoding="UTF-8"?>
<PlotSettingContainer xmlns:xsi="http://www.w3.org/2001/XMLSchema-instance" xsi:type="PlotSettingContainer"><appVersion>3.6</appVersion><fileVersion>1.0</fileVersion><xmlPlotSetting><name>Traditional Genotype Plot</name><userName>gm</userName><createdDate>1488553296000</createdDate><modifiedDate>1488553296000</modifiedDate><sdrSampleFileNameSelected>true</sdrSampleFileNameSelected><sdrSampleNameSelected>true</sdrSampleNameSelected><sdrPanelSelected>true</sdrPanelSelected><sdrPqvSQIselected>true</sdrPqvSQIselected><sdrPqvOSselected>true</sdrPqvOSselected><sdrPqvSQselected>true</sdrPqvSQselected><gdrSampleFileNameSelected>false</gdrSampleFileNameSelected><gdrSampleNameSelected>true</gdrSampleNameSelected><gdrPanelSelected>false</gdrPanelSelected><gdrMarkerSelected>true</gdrMarkerSelected><gdrPqvOSselected>true</gdrPqvOSselected><gdrPqvSHPselected>true</gdrPqvSHPselected><gdrPqvOBAselected>true</gdrPqvOBAselected><gdrPqvSPAselected>true</gdrPqvSPAselected><gdrPqvSPselected>true</gdrPqvSPselected><gdrPqvBINselected>true</gdrPqvBINselected><gdrPqvPHRselected>true</gdrPqvPHRselected><gdrPqvLPHselected>true</gdrPqvLPHselected><gdrPqvSPUselected>true</gdrPqvSPUselected><gdrPqvANEselected>true</gdrPqvANEselected><gdrPqvBDselected>true</gdrPqvBDselected><gdrPqvDPselected>true</gdrPqvDPselected><gdrPqvNBselected>true</gdrPqvNBselected><gdrPqvCCselected>true</gdrPqvCCselected><gdrPqvOverLapSelected>false</gdrPqvOverLapSelected><gdrPqvGQselected>true</gdrPqvGQselected><dyeSamplePeakSelected>true</dyeSamplePeakSelected><stSampleFileNameSelected>true</stSampleFileNameSelected><stMarkerSelected>true</stMarkerSelected><alleleCallSelected>true</alleleCallSelected><minutesSelected>true</minutesSelected><sizeSelected>true</sizeSelected><peakHeightSelected>true</peakHeightSelected><peakAreaSelected>true</peakAreaSelected><dataPointSelected>true</dataPointSelected><sizingTableFontName>Arial</sizingTableFontName><sizingTableFontSize>11</sizingTableFontSize><label1>Allele Call</label1><label2>None</label2><label3>None</label3><label4>None</label4><labelingFontName>Times New Roman</labelingFontName><labelingFontSize>10</labelingFontSize><showDataTypePrefix>false</showDataTypePrefix><showManualChangePrefix>false</showManualChangePrefix><invertMutantLabel>false</invertMutantLabel><labelingColorScheme>3</labelingColorScheme><plotDisplaySetting><persistenceMode>1</persistenceMode><numPane>4</numPane><dyeBlueSelected>true</dyeBlueSelected><dyeGreenSelected>true</dyeGreenSelected><dyeYellowSelected>true</dyeYellowSelected><dyeRedSelected>true</dyeRedSelected><dyeOrangeSelected>true</dyeOrangeSelected><dyeAllSelected>true</dyeAllSelected><showPaneHeader>true</showPaneHeader><showMarkerRange>true</showMarkerRange><showMarkerIndicator>true</showMarkerIndicator><showBin>true</showBin><plotMode>1</plotMode><showPeakPositionIndicators>false</showPeakPositionIndicators><controlsAtTopOfPane>true</controlsAtTopOfPane><showAlleleEditHistory>false</showAlleleEditHistory><showOffscale>true</showOffscale><showAlleleEditComment>true</showAlleleEditComment><xAxisMode>2</xAxisMode><yAxisScaleMode>1</yAxisScaleMode><yAxisScaleToUseValue>8191</yAxisScaleToUseValue><showToolBar>true</showToolBar><labelStatus>2</labelStatus><dyeMode>1</dyeMode><tableMode>2</tableMode><blueStartRange>0.0</blueStartRange><blueEndRange>1000.0</blueEndRange><greenStartRange>0.0</greenStartRange><greenEndRange>1000.0</greenEndRange><yellowStartRange>0.0</yellowStartRange><yellowEndRange>1000.0</yellowEndRange><redStartRange>0.0</redStartRange><redEndRange>1000.0</redEndRange><orangeStartRange>0.0</orangeStartRange><orangeEndRange>1000.0</orangeEndRange><allDyeStartRange>85.0</allDyeStartRange><allDyeEndRange>600.0</allDyeEndRange><colorMode>0</colorMode><dyeBlueScaleFactor>1.0</dyeBlueScaleFactor><dyeGreenScaleFactor>1.0</dyeGreenScaleFactor><dyeYellowScaleFactor>1.0</dyeYellowScaleFactor><dyeRedScaleFactor>1.0</dyeRedScaleFactor><dyeOrangeScaleFactor>1.0</dyeOrangeScaleFactor><markerMargin>5</markerMargin></plotDisplaySetting></xmlPlotSetting></PlotSettingContainer>
