# Supplementary material for: Interlaboratory study to validate a STR profiling method for intraspecies identification of mouse cell lines
Source: PLoS One. 2019 Jun 20;14(6):e0218412. doi: 10.1371/journal.pone.0218412 (PMC6586308; doi:10.1371/journal.pone.0218412)
Supplement: S4 File — (ZIP) [file pone.0218412.s004.zip › GeneMapper ID files/Analysis method GeneMapper ID/Analysis Method for GeneMapper ID.xml]

<?xml version="1.0"?>
<AnalysisMethodContainer xmlns="www.AppliedBiosystems.com">
    <appVersion>3.2</appVersion>
    <fileVersion>2.0</fileVersion>
    <xmlAnalysisMethod>
        <analysisMethodName>Mouse 21plex_100 RFU</analysisMethodName>
        <createdDate>1488395215000</createdDate>
        <modifiedDate>1488395238000</modifiedDate>
        <userName>gmid</userName>
        <applicationMode>2</applicationMode>
        <signalProcessMode>2</signalProcessMode>
        <analysisFullRange>true</analysisFullRange>
        <analysisStartPt>0</analysisStartPt>
        <analysisStopPt>10000</analysisStopPt>
        <sizeCallAllSizes>true</sizeCallAllSizes>
        <sizeCallStartSize>0.0</sizeCallStartSize>
        <sizeCallStopSize>1000.0</sizeCallStopSize>
        <smoothValue>2</smoothValue>
        <thresholdMap>
            <Key>Sizing Quality</Key>
            <QualityThreshold>
                <goodIndicator>0.75</goodIndicator>
                <badIndicator>0.25</badIndicator>
                <name>Sizing Quality</name>
                <result>Pass</result>
            </QualityThreshold>
        </thresholdMap>
        <thresholdMap>
            <Key>Genotype Quality</Key>
            <QualityThreshold>
                <goodIndicator>0.75</goodIndicator>
                <badIndicator>0.25</badIndicator>
                <name>Genotype Quality</name>
                <result>Pass</result>
            </QualityThreshold>
        </thresholdMap>
        <multiComponenterParameter>
            <AnalysisParameter>
                <userData></userData>
            </AnalysisParameter>
        </multiComponenterParameter>
        <baselinerParameter>
            <AnalysisParameter>
                <userData></userData>
            </AnalysisParameter>
            <windowSize>51</windowSize>
            <spikeSize>5</spikeSize>
        </baselinerParameter>
        <peakDetectorParameter>
            <AnalysisParameter>
                <userData></userData>
            </AnalysisParameter>
            <degree>3</degree>
            <window>15</window>
            <degreeTetri>3</degreeTetri>
            <windowTetri>9</windowTetri>
            <minHeightBlue>100</minHeightBlue>
            <minHeightGreen>100</minHeightGreen>
            <minHeightYellow>100</minHeightYellow>
            <minHeightRed>100</minHeightRed>
            <minHeightOrange>50</minHeightOrange>
            <minWidth>2</minWidth>
            <tauB>0.0</tauB>
            <tauE>0.0</tauE>
            <heightAutoDetermined>false</heightAutoDetermined>
        </peakDetectorParameter>
        <sizeMatcherParameter>
            <AnalysisParameter>
                <userData></userData>
            </AnalysisParameter>
        </sizeMatcherParameter>
        <sizeCallerParameter>
            <AnalysisParameter>
                <userData></userData>
            </AnalysisParameter>
            <sizeCallMethod>Local Southern</sizeCallMethod>
        </sizeCallerParameter>
        <alleleCallerParameter>
            <AnalysisParameter>
                <userData></userData>
            </AnalysisParameter>
            <notStrMarker_cutOffValue>0.0</notStrMarker_cutOffValue>
            <notStrMarker_cutOffValue_b>0.25</notStrMarker_cutOffValue_b>
            <notStrMarker_cutOffValue_g>0.25</notStrMarker_cutOffValue_g>
            <notStrMarker_cutOffValue_y>0.25</notStrMarker_cutOffValue_y>
            <notStrMarker_cutOffValue_r>0.25</notStrMarker_cutOffValue_r>
            <notStrMarker_cutOffValue_o>0.25</notStrMarker_cutOffValue_o>
            <notStrMarker_plusADistance>0.0</notStrMarker_plusADistance>
            <notStrMarker_plusADistanceRight>0.0</notStrMarker_plusADistanceRight>
            <notStrMarker_plusARatio>0.0</notStrMarker_plusARatio>
            <notStrMarker_minusADistance>0.0</notStrMarker_minusADistance>
            <notStrMarker_minusADistanceRight>0.0</notStrMarker_minusADistanceRight>
            <notStrMarker_minusARatio>0.0</notStrMarker_minusARatio>
            <notStrMarker_stutterDistance>3.0</notStrMarker_stutterDistance>
            <notStrMarker_stutterDistanceRight>0.0</notStrMarker_stutterDistanceRight>
            <notStrMarker_stutterRatio>0.0</notStrMarker_stutterRatio>
            <notStrMarker_plus_stutterDistance>0.0</notStrMarker_plus_stutterDistance>
            <notStrMarker_plus_stutterDistanceRight>0.0</notStrMarker_plus_stutterDistanceRight>
            <notStrMarker_plus_stutterRatio>0.0</notStrMarker_plus_stutterRatio>
            <diNucleotide_cutOffValue>0.32</diNucleotide_cutOffValue>
            <diNucleotide_plusADistance>1.6</diNucleotide_plusADistance>
            <diNucleotide_plusADistanceRight>0.0</diNucleotide_plusADistanceRight>
            <diNucleotide_plusARatio>0.95</diNucleotide_plusARatio>
            <diNucleotide_minusADistance>0.0</diNucleotide_minusADistance>
            <diNucleotide_minusADistanceRight>0.0</diNucleotide_minusADistanceRight>
            <diNucleotide_minusARatio>0.0</diNucleotide_minusARatio>
            <diNucleotide_stutterDistance>3.0</diNucleotide_stutterDistance>
            <diNucleotide_stutterDistanceRight>0.0</diNucleotide_stutterDistanceRight>
            <diNucleotide_stutterRatio>0.95</diNucleotide_stutterRatio>
            <diNucleotide_plus_stutterDistance>0.0</diNucleotide_plus_stutterDistance>
            <diNucleotide_plus_stutterDistanceRight>0.0</diNucleotide_plus_stutterDistanceRight>
            <diNucleotide_plus_stutterRatio>0.0</diNucleotide_plus_stutterRatio>
            <triNucleotide_cutOffValue>0.0</triNucleotide_cutOffValue>
            <triNucleotide_plusADistance>1.6</triNucleotide_plusADistance>
            <triNucleotide_plusADistanceRight>0.0</triNucleotide_plusADistanceRight>
            <triNucleotide_plusARatio>0.95</triNucleotide_plusARatio>
            <triNucleotide_minusADistance>0.0</triNucleotide_minusADistance>
            <triNucleotide_minusADistanceRight>0.0</triNucleotide_minusADistanceRight>
            <triNucleotide_minusARatio>0.0</triNucleotide_minusARatio>
            <triNucleotide_stutterDistance>0.0</triNucleotide_stutterDistance>
            <triNucleotide_stutterDistanceRight>0.0</triNucleotide_stutterDistanceRight>
            <triNucleotide_stutterRatio>0.0</triNucleotide_stutterRatio>
            <triNucleotide_plus_stutterDistance>0.0</triNucleotide_plus_stutterDistance>
            <triNucleotide_plus_stutterDistanceRight>0.0</triNucleotide_plus_stutterDistanceRight>
            <triNucleotide_plus_stutterRatio>0.0</triNucleotide_plus_stutterRatio>
            <tetriNucleotide_cutOffValue>0.0</tetriNucleotide_cutOffValue>
            <tetriNucleotide_plusADistance>1.6</tetriNucleotide_plusADistance>
            <tetriNucleotide_plusADistanceRight>0.0</tetriNucleotide_plusADistanceRight>
            <tetriNucleotide_plusARatio>0.95</tetriNucleotide_plusARatio>
            <tetriNucleotide_minusADistance>0.0</tetriNucleotide_minusADistance>
            <tetriNucleotide_minusADistanceRight>0.0</tetriNucleotide_minusADistanceRight>
            <tetriNucleotide_minusARatio>0.0</tetriNucleotide_minusARatio>
            <tetriNucleotide_stutterDistance>4.75</tetriNucleotide_stutterDistance>
            <tetriNucleotide_stutterDistanceRight>3.25</tetriNucleotide_stutterDistanceRight>
            <tetriNucleotide_stutterRatio>0.0</tetriNucleotide_stutterRatio>
            <tetriNucleotide_plus_stutterDistance>0.0</tetriNucleotide_plus_stutterDistance>
            <tetriNucleotide_plus_stutterDistanceRight>0.0</tetriNucleotide_plus_stutterDistanceRight>
            <tetriNucleotide_plus_stutterRatio>0.0</tetriNucleotide_plus_stutterRatio>
            <pentaNucleotide_cutOffValue>0.0</pentaNucleotide_cutOffValue>
            <pentaNucleotide_plusADistance>1.6</pentaNucleotide_plusADistance>
            <pentaNucleotide_plusADistanceRight>0.0</pentaNucleotide_plusADistanceRight>
            <pentaNucleotide_plusARatio>0.95</pentaNucleotide_plusARatio>
            <pentaNucleotide_minusADistance>0.0</pentaNucleotide_minusADistance>
            <pentaNucleotide_minusADistanceRight>0.0</pentaNucleotide_minusADistanceRight>
            <pentaNucleotide_minusARatio>0.0</pentaNucleotide_minusARatio>
            <pentaNucleotide_stutterDistance>0.0</pentaNucleotide_stutterDistance>
            <pentaNucleotide_stutterDistanceRight>0.0</pentaNucleotide_stutterDistanceRight>
            <pentaNucleotide_stutterRatio>0.0</pentaNucleotide_stutterRatio>
            <pentaNucleotide_plus_stutterDistance>0.0</pentaNucleotide_plus_stutterDistance>
            <pentaNucleotide_plus_stutterDistanceRatio>0.0</pentaNucleotide_plus_stutterDistanceRatio>
            <pentaNucleotide_plus_stutterRatio>0.0</pentaNucleotide_plus_stutterRatio>
            <hexNucleotide_cutoffValue>0.0</hexNucleotide_cutoffValue>
            <hexNucleotide_plusADistance>1.6</hexNucleotide_plusADistance>
            <hexNucleotide_plusADistanceRight>0.0</hexNucleotide_plusADistanceRight>
            <hexNucleotide_plusARatio>0.95</hexNucleotide_plusARatio>
            <hexNucleotide_minusADistance>0.0</hexNucleotide_minusADistance>
            <hexNucleotide_minusADistanceRight>0.0</hexNucleotide_minusADistanceRight>
            <hexNucleotide_minusARatio>0.0</hexNucleotide_minusARatio>
            <hexNucleotide_stutterDistance>0.0</hexNucleotide_stutterDistance>
            <hexNucleotide_stutterDistanceRight>0.0</hexNucleotide_stutterDistanceRight>
            <hexNucleotide_stutterRatio>0.0</hexNucleotide_stutterRatio>
            <hexNucleotide_plus_stutterDistance>0.0</hexNucleotide_plus_stutterDistance>
            <hexNucleotide_plus_stutterDistanceRight>0.0</hexNucleotide_plus_stutterDistanceRight>
            <hexNucleotide_plus_stutterRatio>0.0</hexNucleotide_plus_stutterRatio>
            <useMarkerStutterPercentage>true</useMarkerStutterPercentage>
            <nnAllelePeakPickerParameter></nnAllelePeakPickerParameter>
            <binSet>Mouse21</binSet>
            <warningPeakHeightRatioThreshold>0.7</warningPeakHeightRatioThreshold>
            <warningPeakHeightThresholdHomozygous>200.0</warningPeakHeightThresholdHomozygous>
            <warningPeakHeightThresholdHeterozygous>100.0</warningPeakHeightThresholdHeterozygous>
            <warningMaxAlleleNumber>2</warningMaxAlleleNumber>
            <warningPeakWidthThreshold>1.5</warningPeakWidthThreshold>
            <warningDoublePeakThreshold>0.5</warningDoublePeakThreshold>
            <warningBleedthroughHeightThreshold>0.05</warningBleedthroughHeightThreshold>
            <warningBleedthroughScanThreshold>2</warningBleedthroughScanThreshold>
            <warningCrossTalkHeightThreshold>0.05</warningCrossTalkHeightThreshold>
            <warningCrossTalkScanThreshold>1</warningCrossTalkScanThreshold>
            <snapShotSNPCutOffValue>0.3</snapShotSNPCutOffValue>
            <olaCutOffValue>0.3</olaCutOffValue>
            <zipchuteCutOffValue>0.3</zipchuteCutOffValue>
            <needClustering>true</needClustering>
            <withinRunClustering>false</withinRunClustering>
            <clusterCVThreshold>0.95</clusterCVThreshold>
            <clearRangeBlueDyeFrom>0.0</clearRangeBlueDyeFrom>
            <clearRangeBlueDyeTo>0.0</clearRangeBlueDyeTo>
            <clearRangeGreenDyeFrom>0.0</clearRangeGreenDyeFrom>
            <clearRangeGreenDyeTo>0.0</clearRangeGreenDyeTo>
            <clearRangeYellowDyeFrom>0.0</clearRangeYellowDyeFrom>
            <clearRangeYellowDyeTo>0.0</clearRangeYellowDyeTo>
            <clearRangeRedDyeFrom>0.0</clearRangeRedDyeFrom>
            <clearRangeRedDyeTo>0.0</clearRangeRedDyeTo>
            <clearRangeOrangeDyeFrom>0.0</clearRangeOrangeDyeFrom>
            <clearRangeOrangeDyeTo>0.0</clearRangeOrangeDyeTo>
        </alleleCallerParameter>
        <qualityValueProcessParameter>
            <AnalysisParameter>
                <userData></userData>
            </AnalysisParameter>
            <bleedThroughQualityWeight>0.8</bleedThroughQualityWeight>
            <splitPeakQualityWeight>0.5</splitPeakQualityWeight>
            <spikyPeakQualityWeight>0.5</spikyPeakQualityWeight>
            <oneBPQualityWeight>0.5</oneBPQualityWeight>
            <broadPeakQualityWeight>0.8</broadPeakQualityWeight>
            <backgroundPeakQualityWeight>0.5</backgroundPeakQualityWeight>
            <binningQualityWeight>0.8</binningQualityWeight>
            <peakAbsoluteHeightQualityWeight>0.3</peakAbsoluteHeightQualityWeight>
            <peakHeightRatioQualityWeight>0.3</peakHeightRatioQualityWeight>
            <offscaleQualityWeight>0.8</offscaleQualityWeight>
            <doublePeakQualityWeight>0.5</doublePeakQualityWeight>
            <narrowBinQualityWeight>0.5</narrowBinQualityWeight>
            <controlAlleleQualityWeight>1.0</controlAlleleQualityWeight>
            <overlapQualityWeight>0.8</overlapQualityWeight>
            <crossTalkPeakQualityWeight>0.5</crossTalkPeakQualityWeight>
        </qualityValueProcessParameter>
        <geneScanAnalyzerParameter>
            <AnalysisParameter>
                <userData></userData>
            </AnalysisParameter>
            <analysisParams_fullRange>true</analysisParams_fullRange>
            <analysisParams_analStartPt>0</analysisParams_analStartPt>
            <analysisParams_analStopPt>10000</analysisParams_analStopPt>
            <analysisParams_allSizes>true</analysisParams_allSizes>
            <analysisParams_startSize>0</analysisParams_startSize>
            <analysisParams_stopSize>1000</analysisParams_stopSize>
            <analysisParams_multicomponent>true</analysisParams_multicomponent>
            <analysisParams_baseline>true</analysisParams_baseline>
            <analysisParams_smoothValue>2</analysisParams_smoothValue>
            <analysisParams_pkThreshold_blue>50</analysisParams_pkThreshold_blue>
            <analysisParams_pkThreshold_green>50</analysisParams_pkThreshold_green>
            <analysisParams_pkThreshold_yellow>50</analysisParams_pkThreshold_yellow>
            <analysisParams_pkThreshold_red>50</analysisParams_pkThreshold_red>
            <analysisParams_pkThreshold_orange>50</analysisParams_pkThreshold_orange>
            <analysisParams_pkMinPeakWidth>3</analysisParams_pkMinPeakWidth>
            <analysisParams_sizeCallMethod>4</analysisParams_sizeCallMethod>
            <analysisParams_pkCorrMethod>0</analysisParams_pkCorrMethod>
            <analysisParams_pkCorrLimit>30</analysisParams_pkCorrLimit>
        </geneScanAnalyzerParameter>
    </xmlAnalysisMethod>
    <xmlAnalysisMethod>
        <analysisMethodName>Mouse 21plex_50 RFU</analysisMethodName>
        <createdDate>1488395133000</createdDate>
        <modifiedDate>1488395200000</modifiedDate>
        <userName>gmid</userName>
        <applicationMode>2</applicationMode>
        <signalProcessMode>2</signalProcessMode>
        <analysisFullRange>true</analysisFullRange>
        <analysisStartPt>0</analysisStartPt>
        <analysisStopPt>10000</analysisStopPt>
        <sizeCallAllSizes>true</sizeCallAllSizes>
        <sizeCallStartSize>0.0</sizeCallStartSize>
        <sizeCallStopSize>1000.0</sizeCallStopSize>
        <smoothValue>2</smoothValue>
        <thresholdMap>
            <Key>Sizing Quality</Key>
            <QualityThreshold>
                <goodIndicator>0.75</goodIndicator>
                <badIndicator>0.25</badIndicator>
                <name>Sizing Quality</name>
                <result>Pass</result>
            </QualityThreshold>
        </thresholdMap>
        <thresholdMap>
            <Key>Genotype Quality</Key>
            <QualityThreshold>
                <goodIndicator>0.75</goodIndicator>
                <badIndicator>0.25</badIndicator>
                <name>Genotype Quality</name>
                <result>Pass</result>
            </QualityThreshold>
        </thresholdMap>
        <multiComponenterParameter>
            <AnalysisParameter>
                <userData></userData>
            </AnalysisParameter>
        </multiComponenterParameter>
        <baselinerParameter>
            <AnalysisParameter>
                <userData></userData>
            </AnalysisParameter>
            <windowSize>51</windowSize>
            <spikeSize>5</spikeSize>
        </baselinerParameter>
        <peakDetectorParameter>
            <AnalysisParameter>
                <userData></userData>
            </AnalysisParameter>
            <degree>3</degree>
            <window>15</window>
            <degreeTetri>3</degreeTetri>
            <windowTetri>9</windowTetri>
            <minHeightBlue>50</minHeightBlue>
            <minHeightGreen>50</minHeightGreen>
            <minHeightYellow>50</minHeightYellow>
            <minHeightRed>50</minHeightRed>
            <minHeightOrange>50</minHeightOrange>
            <minWidth>2</minWidth>
            <tauB>0.0</tauB>
            <tauE>0.0</tauE>
            <heightAutoDetermined>false</heightAutoDetermined>
        </peakDetectorParameter>
        <sizeMatcherParameter>
            <AnalysisParameter>
                <userData></userData>
            </AnalysisParameter>
        </sizeMatcherParameter>
        <sizeCallerParameter>
            <AnalysisParameter>
                <userData></userData>
            </AnalysisParameter>
            <sizeCallMethod>Local Southern</sizeCallMethod>
        </sizeCallerParameter>
        <alleleCallerParameter>
            <AnalysisParameter>
                <userData></userData>
            </AnalysisParameter>
            <notStrMarker_cutOffValue>0.0</notStrMarker_cutOffValue>
            <notStrMarker_cutOffValue_b>0.25</notStrMarker_cutOffValue_b>
            <notStrMarker_cutOffValue_g>0.25</notStrMarker_cutOffValue_g>
            <notStrMarker_cutOffValue_y>0.25</notStrMarker_cutOffValue_y>
            <notStrMarker_cutOffValue_r>0.25</notStrMarker_cutOffValue_r>
            <notStrMarker_cutOffValue_o>0.25</notStrMarker_cutOffValue_o>
            <notStrMarker_plusADistance>0.0</notStrMarker_plusADistance>
            <notStrMarker_plusADistanceRight>0.0</notStrMarker_plusADistanceRight>
            <notStrMarker_plusARatio>0.0</notStrMarker_plusARatio>
            <notStrMarker_minusADistance>0.0</notStrMarker_minusADistance>
            <notStrMarker_minusADistanceRight>0.0</notStrMarker_minusADistanceRight>
            <notStrMarker_minusARatio>0.0</notStrMarker_minusARatio>
            <notStrMarker_stutterDistance>3.0</notStrMarker_stutterDistance>
            <notStrMarker_stutterDistanceRight>0.0</notStrMarker_stutterDistanceRight>
            <notStrMarker_stutterRatio>0.0</notStrMarker_stutterRatio>
            <notStrMarker_plus_stutterDistance>0.0</notStrMarker_plus_stutterDistance>
            <notStrMarker_plus_stutterDistanceRight>0.0</notStrMarker_plus_stutterDistanceRight>
            <notStrMarker_plus_stutterRatio>0.0</notStrMarker_plus_stutterRatio>
            <diNucleotide_cutOffValue>0.32</diNucleotide_cutOffValue>
            <diNucleotide_plusADistance>1.6</diNucleotide_plusADistance>
            <diNucleotide_plusADistanceRight>0.0</diNucleotide_plusADistanceRight>
            <diNucleotide_plusARatio>0.95</diNucleotide_plusARatio>
            <diNucleotide_minusADistance>0.0</diNucleotide_minusADistance>
            <diNucleotide_minusADistanceRight>0.0</diNucleotide_minusADistanceRight>
            <diNucleotide_minusARatio>0.0</diNucleotide_minusARatio>
            <diNucleotide_stutterDistance>3.0</diNucleotide_stutterDistance>
            <diNucleotide_stutterDistanceRight>0.0</diNucleotide_stutterDistanceRight>
            <diNucleotide_stutterRatio>0.95</diNucleotide_stutterRatio>
            <diNucleotide_plus_stutterDistance>0.0</diNucleotide_plus_stutterDistance>
            <diNucleotide_plus_stutterDistanceRight>0.0</diNucleotide_plus_stutterDistanceRight>
            <diNucleotide_plus_stutterRatio>0.0</diNucleotide_plus_stutterRatio>
            <triNucleotide_cutOffValue>0.0</triNucleotide_cutOffValue>
            <triNucleotide_plusADistance>1.6</triNucleotide_plusADistance>
            <triNucleotide_plusADistanceRight>0.0</triNucleotide_plusADistanceRight>
            <triNucleotide_plusARatio>0.95</triNucleotide_plusARatio>
            <triNucleotide_minusADistance>0.0</triNucleotide_minusADistance>
            <triNucleotide_minusADistanceRight>0.0</triNucleotide_minusADistanceRight>
            <triNucleotide_minusARatio>0.0</triNucleotide_minusARatio>
            <triNucleotide_stutterDistance>0.0</triNucleotide_stutterDistance>
            <triNucleotide_stutterDistanceRight>0.0</triNucleotide_stutterDistanceRight>
            <triNucleotide_stutterRatio>0.0</triNucleotide_stutterRatio>
            <triNucleotide_plus_stutterDistance>0.0</triNucleotide_plus_stutterDistance>
            <triNucleotide_plus_stutterDistanceRight>0.0</triNucleotide_plus_stutterDistanceRight>
            <triNucleotide_plus_stutterRatio>0.0</triNucleotide_plus_stutterRatio>
            <tetriNucleotide_cutOffValue>0.0</tetriNucleotide_cutOffValue>
            <tetriNucleotide_plusADistance>1.6</tetriNucleotide_plusADistance>
            <tetriNucleotide_plusADistanceRight>0.0</tetriNucleotide_plusADistanceRight>
            <tetriNucleotide_plusARatio>0.95</tetriNucleotide_plusARatio>
            <tetriNucleotide_minusADistance>0.0</tetriNucleotide_minusADistance>
            <tetriNucleotide_minusADistanceRight>0.0</tetriNucleotide_minusADistanceRight>
            <tetriNucleotide_minusARatio>0.0</tetriNucleotide_minusARatio>
            <tetriNucleotide_stutterDistance>4.75</tetriNucleotide_stutterDistance>
            <tetriNucleotide_stutterDistanceRight>3.25</tetriNucleotide_stutterDistanceRight>
            <tetriNucleotide_stutterRatio>0.0</tetriNucleotide_stutterRatio>
            <tetriNucleotide_plus_stutterDistance>0.0</tetriNucleotide_plus_stutterDistance>
            <tetriNucleotide_plus_stutterDistanceRight>0.0</tetriNucleotide_plus_stutterDistanceRight>
            <tetriNucleotide_plus_stutterRatio>0.0</tetriNucleotide_plus_stutterRatio>
            <pentaNucleotide_cutOffValue>0.0</pentaNucleotide_cutOffValue>
            <pentaNucleotide_plusADistance>1.6</pentaNucleotide_plusADistance>
            <pentaNucleotide_plusADistanceRight>0.0</pentaNucleotide_plusADistanceRight>
            <pentaNucleotide_plusARatio>0.95</pentaNucleotide_plusARatio>
            <pentaNucleotide_minusADistance>0.0</pentaNucleotide_minusADistance>
            <pentaNucleotide_minusADistanceRight>0.0</pentaNucleotide_minusADistanceRight>
            <pentaNucleotide_minusARatio>0.0</pentaNucleotide_minusARatio>
            <pentaNucleotide_stutterDistance>0.0</pentaNucleotide_stutterDistance>
            <pentaNucleotide_stutterDistanceRight>0.0</pentaNucleotide_stutterDistanceRight>
            <pentaNucleotide_stutterRatio>0.0</pentaNucleotide_stutterRatio>
            <pentaNucleotide_plus_stutterDistance>0.0</pentaNucleotide_plus_stutterDistance>
            <pentaNucleotide_plus_stutterDistanceRatio>0.0</pentaNucleotide_plus_stutterDistanceRatio>
            <pentaNucleotide_plus_stutterRatio>0.0</pentaNucleotide_plus_stutterRatio>
            <hexNucleotide_cutoffValue>0.0</hexNucleotide_cutoffValue>
            <hexNucleotide_plusADistance>1.6</hexNucleotide_plusADistance>
            <hexNucleotide_plusADistanceRight>0.0</hexNucleotide_plusADistanceRight>
            <hexNucleotide_plusARatio>0.95</hexNucleotide_plusARatio>
            <hexNucleotide_minusADistance>0.0</hexNucleotide_minusADistance>
            <hexNucleotide_minusADistanceRight>0.0</hexNucleotide_minusADistanceRight>
            <hexNucleotide_minusARatio>0.0</hexNucleotide_minusARatio>
            <hexNucleotide_stutterDistance>0.0</hexNucleotide_stutterDistance>
            <hexNucleotide_stutterDistanceRight>0.0</hexNucleotide_stutterDistanceRight>
            <hexNucleotide_stutterRatio>0.0</hexNucleotide_stutterRatio>
            <hexNucleotide_plus_stutterDistance>0.0</hexNucleotide_plus_stutterDistance>
            <hexNucleotide_plus_stutterDistanceRight>0.0</hexNucleotide_plus_stutterDistanceRight>
            <hexNucleotide_plus_stutterRatio>0.0</hexNucleotide_plus_stutterRatio>
            <useMarkerStutterPercentage>true</useMarkerStutterPercentage>
            <nnAllelePeakPickerParameter></nnAllelePeakPickerParameter>
            <binSet>Mouse21</binSet>
            <warningPeakHeightRatioThreshold>0.7</warningPeakHeightRatioThreshold>
            <warningPeakHeightThresholdHomozygous>200.0</warningPeakHeightThresholdHomozygous>
            <warningPeakHeightThresholdHeterozygous>100.0</warningPeakHeightThresholdHeterozygous>
            <warningMaxAlleleNumber>2</warningMaxAlleleNumber>
            <warningPeakWidthThreshold>1.5</warningPeakWidthThreshold>
            <warningDoublePeakThreshold>0.5</warningDoublePeakThreshold>
            <warningBleedthroughHeightThreshold>0.05</warningBleedthroughHeightThreshold>
            <warningBleedthroughScanThreshold>2</warningBleedthroughScanThreshold>
            <warningCrossTalkHeightThreshold>0.05</warningCrossTalkHeightThreshold>
            <warningCrossTalkScanThreshold>1</warningCrossTalkScanThreshold>
            <snapShotSNPCutOffValue>0.3</snapShotSNPCutOffValue>
            <olaCutOffValue>0.3</olaCutOffValue>
            <zipchuteCutOffValue>0.3</zipchuteCutOffValue>
            <needClustering>true</needClustering>
            <withinRunClustering>false</withinRunClustering>
            <clusterCVThreshold>0.95</clusterCVThreshold>
            <clearRangeBlueDyeFrom>0.0</clearRangeBlueDyeFrom>
            <clearRangeBlueDyeTo>0.0</clearRangeBlueDyeTo>
            <clearRangeGreenDyeFrom>0.0</clearRangeGreenDyeFrom>
            <clearRangeGreenDyeTo>0.0</clearRangeGreenDyeTo>
            <clearRangeYellowDyeFrom>0.0</clearRangeYellowDyeFrom>
            <clearRangeYellowDyeTo>0.0</clearRangeYellowDyeTo>
            <clearRangeRedDyeFrom>0.0</clearRangeRedDyeFrom>
            <clearRangeRedDyeTo>0.0</clearRangeRedDyeTo>
            <clearRangeOrangeDyeFrom>0.0</clearRangeOrangeDyeFrom>
            <clearRangeOrangeDyeTo>0.0</clearRangeOrangeDyeTo>
        </alleleCallerParameter>
        <qualityValueProcessParameter>
            <AnalysisParameter>
                <userData></userData>
            </AnalysisParameter>
            <bleedThroughQualityWeight>0.8</bleedThroughQualityWeight>
            <splitPeakQualityWeight>0.5</splitPeakQualityWeight>
            <spikyPeakQualityWeight>0.5</spikyPeakQualityWeight>
            <oneBPQualityWeight>0.5</oneBPQualityWeight>
            <broadPeakQualityWeight>0.8</broadPeakQualityWeight>
            <backgroundPeakQualityWeight>0.5</backgroundPeakQualityWeight>
            <binningQualityWeight>0.8</binningQualityWeight>
            <peakAbsoluteHeightQualityWeight>0.3</peakAbsoluteHeightQualityWeight>
            <peakHeightRatioQualityWeight>0.3</peakHeightRatioQualityWeight>
            <offscaleQualityWeight>0.8</offscaleQualityWeight>
            <doublePeakQualityWeight>0.5</doublePeakQualityWeight>
            <narrowBinQualityWeight>0.5</narrowBinQualityWeight>
            <controlAlleleQualityWeight>1.0</controlAlleleQualityWeight>
            <overlapQualityWeight>0.8</overlapQualityWeight>
            <crossTalkPeakQualityWeight>0.5</crossTalkPeakQualityWeight>
        </qualityValueProcessParameter>
        <geneScanAnalyzerParameter>
            <AnalysisParameter>
                <userData></userData>
            </AnalysisParameter>
            <analysisParams_fullRange>true</analysisParams_fullRange>
            <analysisParams_analStartPt>0</analysisParams_analStartPt>
            <analysisParams_analStopPt>10000</analysisParams_analStopPt>
            <analysisParams_allSizes>true</analysisParams_allSizes>
            <analysisParams_startSize>0</analysisParams_startSize>
            <analysisParams_stopSize>1000</analysisParams_stopSize>
            <analysisParams_multicomponent>true</analysisParams_multicomponent>
            <analysisParams_baseline>true</analysisParams_baseline>
            <analysisParams_smoothValue>2</analysisParams_smoothValue>
            <analysisParams_pkThreshold_blue>50</analysisParams_pkThreshold_blue>
            <analysisParams_pkThreshold_green>50</analysisParams_pkThreshold_green>
            <analysisParams_pkThreshold_yellow>50</analysisParams_pkThreshold_yellow>
            <analysisParams_pkThreshold_red>50</analysisParams_pkThreshold_red>
            <analysisParams_pkThreshold_orange>50</analysisParams_pkThreshold_orange>
            <analysisParams_pkMinPeakWidth>3</analysisParams_pkMinPeakWidth>
            <analysisParams_sizeCallMethod>4</analysisParams_sizeCallMethod>
            <analysisParams_pkCorrMethod>0</analysisParams_pkCorrMethod>
            <analysisParams_pkCorrLimit>30</analysisParams_pkCorrLimit>
        </geneScanAnalyzerParameter>
    </xmlAnalysisMethod>
</AnalysisMethodContainer>
