# Supplementary material for: Interlaboratory study to validate a STR profiling method for intraspecies identification of mouse cell lines
Source: PLoS One. 2019 Jun 20;14(6):e0218412. doi: 10.1371/journal.pone.0218412 (PMC6586308; doi:10.1371/journal.pone.0218412)
Supplement: S4 File — (ZIP) [file pone.0218412.s004.zip › GeneMapper ID files/GeneMapper ID bins and panels/Mouse21_bins_updated.txt]

Version	GM v 3.0
Chemistry Kit	Mouse21
BinSet Name	Mouse21
Panel Name	Mouse21
Marker Name	18-3
12	132.0	0.5	0.5	mutant
12.2	134.0	0.5	0.5
13	135.94	0.5	0.5	mutant
14	140.11	0.5	0.5	mutant
15	144.0	0.5	0.5
16	148.25	0.5	0.5
17	152.33	0.5	0.5
18	156.4	0.5	0.5
19	160.6	0.5	0.5
20	164.55	0.5	0.5
21	168.8	0.5	0.5
22	172.7	0.5	0.5
23	176.7	0.5	0.5
24	180.76	0.4	0.4
25	184.74	0.4	0.4
26	188.64	0.4	0.4	mutant
27	192.45	0.4	0.4	mutant
27.1	193.69	0.4	0.4
28	196.5	0.4	0.4	mutant
28.1	197.4	0.4	0.4
Marker Name	4-2
13	204.05	0.5	0.5
14	208.05	0.5	0.5
15	212.0	0.5	0.5
15.3	215.0	0.5	0.5
16	216.0	0.4	0.4
16.3	219.1	0.4	0.4
17	220.1	0.4	0.4
17.1	221.1	0.4	0.4
17.3	223.1	0.4	0.4
18	224.1	0.4	0.4
18.3	227.2	0.4	0.4
19.3	231.25	0.4	0.4
20.3	235.3	0.4	0.4
21.3	239.3	0.4	0.4
22.3	243.5	0.4	0.4
23.3	247.5	0.4	0.4
24.3	251.5	0.4	0.4	mutant
Marker Name	11-1
16	262.2	0.4	0.4	mutant
17	266.3	0.4	0.4
17.2	268.03	0.4	0.4
17.3	269.06	0.4	0.4
18.2	272.2	0.4	0.4
18.3	273.23	0.4	0.4
19	274.21	0.4	0.4
19.1	275.24	0.4	0.4
19.2	276.37	0.4	0.4
19.3	277.35	0.4	0.4
20	278.27	0.4	0.4
20.1	279.25	0.4	0.4
20.2	280.2	0.4	0.4
20.3	281.16	0.4	0.4
21	282.19	0.4	0.4
21.1	283.12	0.4	0.4
21.2	284.1	0.4	0.4
21.3	284.97	0.4	0.4
22.2	287.75	0.4	0.4
22.3	288.83	0.4	0.4
23.3	292.7	0.4	0.4
24.3	296.71	0.4	0.4	mutant
Marker Name	6-7
10	323.38	0.4	0.4	mutant
11	327.55	0.4	0.4
12	331.5	0.4	0.4
13	335.45	0.4	0.4
14	339.5	0.4	0.4
15	343.6	0.4	0.4
16	347.7	0.4	0.4
17	351.7	0.4	0.4
17.3	354.7	0.4	0.4
18	355.7	0.4	0.4
19	359.7	0.4	0.4
19.3	362.7	0.4	0.4
20	363.75	0.4	0.4
20.1	364.7	0.4	0.4
21	367.7	0.4	0.4
22	371.7	0.4	0.4
23	375.7	0.4	0.4
23.1	376.7	0.4	0.4
24	379.75	0.4	0.4
25	383.75	0.4	0.4	mutant
26	387.85	0.4	0.4
27	391.8	0.4	0.4	mutant
28	395.8	0.4	0.4	mutant
29	399.7	0.4	0.4	mutant
58	515.6	0.4	0.4
Marker Name	19-2
9	528.5	0.4	0.4	mutant
10	532.54	0.4	0.4
11	536.5	0.4	0.4
12	540.6	0.4	0.4
13	544.5	0.4	0.4
14	548.6	0.4	0.4
14.3	551.5	0.4	0.4
15	552.6	0.4	0.4
16	556.7	0.4	0.4
17	560.7	0.4	0.4	mutant
18	564.7	0.4	0.4	mutant
19	568.7	0.4	0.4	mutant
Marker Name	1-2
11	99.7	0.4	0.4	mutant
12	103.6	0.4	0.4
13	108.0	0.4	0.4
14	112.0	0.4	0.4
15	116.2	0.4	0.4
16	120.1	0.4	0.4
16.2	122.1	0.4	0.4
17	124.2	0.4	0.4
18	128.25	0.4	0.4
19	132.25	0.4	0.4
20	136.2	0.4	0.4
21	140.4	0.4	0.4
22	144.7	0.4	0.4
23	148.7	0.4	0.4	mutant
24	152.7	0.4	0.4	mutant
25	156.7	0.4	0.4	mutant
26	160.7	0.4	0.4	mutant
27	164.7	0.4	0.4	mutant
28	168.7	0.4	0.4	mutant
29	172.7	0.4	0.4
29.1	173.6	0.4	0.4	mutant
30.1	177.6	0.4	0.4
Marker Name	7-1
19.2	182.5	0.4	0.4
20.2	186.5	0.4	0.4	mutant
21.2	190.5	0.4	0.4	mutant
22.2	194.5	0.4	0.4
23.2	198.6	0.4	0.4
24.2	202.8	0.4	0.4
25	204.8	0.4	0.4
25.2	206.9	0.4	0.4
26	208.9	0.4	0.4
26.2	210.9	0.4	0.4
27	212.9	0.4	0.4
27.2	214.9	0.4	0.4
28	216.9	0.4	0.4
28.2	219.1	0.4	0.4
29	221.0	0.4	0.4
30	225.0	0.4	0.4	mutant
31	229.1	0.4	0.4	mutant
31.3	231.5	0.4	0.4
32	233.0	0.4	0.4	mutant
33	237.07	0.4	0.4
33.2	239.4	0.4	0.4
34	241.08	0.4	0.4	mutant
35	245.0	0.4	0.4	mutant
36	249.0	0.4	0.4	mutant
Marker Name	Human D8
Marker Name	1-1
8	322.1	0.4	0.4	mutant
9	326.1	0.4	0.4	mutant
10	330.1	0.4	0.4
11	334.2	0.4	0.4
12	338.1	0.4	0.4
13	342.1	0.4	0.4
14	346.1	0.4	0.4
15	350.1	0.4	0.4
16	354.1	0.4	0.4
17	358.1	0.4	0.4
18	362.1	0.4	0.4
19	366.1	0.4	0.4
20	370.1	0.4	0.4	mutant
21	374.1	0.4	0.4	mutant
Marker Name	3-2
7	422.7	0.4	0.4
8	426.7	0.4	0.4
9	430.7	0.4	0.4
10	434.4	0.4	0.4
11	438.5	0.4	0.4
12	442.4	0.4	0.4
13	446.6	0.4	0.4
13.1	447.6	0.4	0.4
14	450.6	0.4	0.4
15	454.7	0.4	0.4
16	458.7	0.4	0.4
17	462.8	0.4	0.4
18	466.8	0.4	0.4
19	470.9	0.4	0.4
20	474.9	0.4	0.4
21	478.9	0.4	0.4	mutant
22	483.0	0.4	0.4	mutant
23	487.0	0.4	0.4	mutant
24	491.0	0.4	0.4	mutant
25	495.1	0.4	0.4	mutant
Marker Name	8-1
6	503.2	0.4	0.4
7	507.2	0.4	0.4	mutant
8	511.24	0.4	0.4	mutant
9	515.2	0.4	0.4	mutant
10	519.2	0.4	0.4	mutant
11	523.21	0.4	0.4	mutant
12	527.2	0.4	0.4
12.3	530.2	0.4	0.4
13	531.2	0.4	0.4
14	535.2	0.4	0.4
15	539.2	0.4	0.4
16	543.2	0.4	0.4
17	547.2	0.4	0.4
18	551.2	0.4	0.4
18.3	554.25	0.4	0.4
19	555.2	0.4	0.4
20	559.2	0.4	0.4	mutant
21	563.2	0.4	0.4	mutant
Marker Name	2-1
5	111.8	0.4	0.4	mutant
6	115.8	0.4	0.4	mutant
7	119.8	0.4	0.4	mutant
8	123.8	0.4	0.4
9	127.8	0.4	0.4
10	131.9	0.4	0.4
11	135.9	0.4	0.4
12	139.8	0.4	0.4
13	143.8	0.4	0.4
14	147.9	0.4	0.4
15	152.1	0.4	0.4
16	156.25	0.4	0.4
17	160.25	0.4	0.4
18	164.3	0.4	0.4	mutant
Marker Name	15-3
11	174.0	0.4	0.4	mutant
12	178.05	0.4	0.4
13	182.0	0.4	0.4	mutant
14	186.0	0.4	0.4
15	190.2	0.4	0.4
15.3	193.22	0.4	0.4
16	194.3	0.4	0.4
17	198.3	0.4	0.4
17.3	201.3	0.4	0.4
18	202.3	0.4	0.4
18.3	205.4	0.4	0.4
19	206.3	0.4	0.4
19.3	209.51	0.4	0.4
20.3	213.4	0.4	0.4
21.3	217.5	0.4	0.4
22.3	221.6	0.4	0.4
23.3	225.6	0.4	0.4
24.3	229.75	0.4	0.4
25.3	233.7	0.4	0.4
26.3	237.7	0.4	0.4
27.3	241.8	0.4	0.4
28.1	243.6	0.4	0.4
28.3	245.9	0.4	0.4
29.3	250.1	0.4	0.4
30.3	254.1	0.4	0.4	mutant
31.3	258.1	0.4	0.4
32.3	262.1	0.4	0.4	mutant
Marker Name	6-4
12	273.1	0.4	0.4	mutant
12.2	275.04	0.4	0.4
13	277.1	0.4	0.4	mutant
14	280.99	0.4	0.4	mutant
14.3	284.0	0.4	0.4
15	285.1	0.4	0.4
15.3	288.0	0.4	0.4
16	289.07	0.4	0.4
16.3	291.8	0.4	0.4
17	293.0	0.4	0.4
17.3	296.0	0.4	0.4
18	297.0	0.4	0.4
18.3	299.9	0.4	0.4
19	301.0	0.4	0.4
20	305.0	0.4	0.4
21	309.0	0.4	0.4
22	313.0	0.4	0.4	mutant
Marker Name	Human D4
Marker Name	11-2
9	395.5	0.4	0.4	mutant
10	399.3	0.4	0.4	mutant
11	403.3	0.4	0.4	mutant
12	407.4	0.4	0.4
13	411.3	0.4	0.4
13.2	413.3	0.4	0.4
13.3	414.3	0.4	0.4
14	415.3	0.4	0.4
14.2	417.3	0.4	0.4
14.3	418.3	0.4	0.4
15	419.6	0.4	0.4
15.3	422.3	0.4	0.4
16	423.4	0.4	0.4
16.3	426.3	0.4	0.4
17	427.5	0.4	0.4
17.2	429.5	0.4	0.4
17.3	430.5	0.4	0.4
18	431.5	0.4	0.4
18.1	432.5	0.4	0.4
19	435.6	0.4	0.4
19.3	438.5	0.4	0.4
20	439.5	0.4	0.4
21	443.5	0.4	0.4	mutant
22	447.5	0.4	0.4	mutant
23	451.5	0.4	0.4	mutant
24	455.5	0.4	0.4	mutant
25	459.5	0.4	0.4	mutant
26	463.5	0.4	0.4	mutant
26.2	465.5	0.4	0.4
27	467.6	0.4	0.4	mutant
Marker Name	17-2
10	184.2	0.4	0.4	mutant
11	188.2	0.4	0.4
12	192.2	0.4	0.4
13	196.2	0.4	0.4
14	200.3	0.4	0.4
14.2	202.2	0.4	0.4
15	204.2	0.4	0.4
15.1	205.2	0.4	0.4
16	208.2	0.4	0.4
17	212.2	0.4	0.4
18	216.2	0.4	0.4
19	220.2	0.4	0.4
20	224.2	0.4	0.4
21	228.2	0.4	0.4
22	232.3	0.4	0.4
23	236.3	0.4	0.4	mutant
Marker Name	12-1
13	256.2	0.4	0.4	mutant
14	260.2	0.4	0.4	mutant
15	264.2	0.4	0.4
16	268.2	0.4	0.4
16.1	269.2	0.4	0.4
17	272.2	0.4	0.4
17.1	273.2	0.4	0.4
18	276.3	0.4	0.4
18.1	277.3	0.4	0.4
19	280.3	0.4	0.4
19.1	281.2	0.4	0.4
20	284.3	0.4	0.4
21	288.2	0.4	0.4
21.1	289.2	0.4	0.4
22	292.2	0.4	0.4
23	296.2	0.4	0.4
24	300.2	0.4	0.4
24.1	301.2	0.4	0.4
25	304.2	0.4	0.4	mutant
26	308.2	0.4	0.4	mutant
Marker Name	5-5
10	320.4	0.4	0.4	mutant
11	324.6	0.4	0.4
12	328.5	0.4	0.4
13	332.55	0.4	0.4
14	336.6	0.4	0.4
15	340.6	0.4	0.4
16	344.8	0.4	0.4
17	348.8	0.4	0.4
18	353.0	0.4	0.4
19	357.0	0.4	0.4
20	361.0	0.4	0.4
21	365.0	0.4	0.4
22	369.0	0.4	0.4
23	373.0	0.4	0.4	mutant
Marker Name	x-1
15	383.6	0.4	0.4	mutant
15.2	385.5	0.4	0.4
16	387.6	0.4	0.4	mutant
17	391.44	0.4	0.4
17.1	392.5	0.4	0.4
18	395.5	0.4	0.4	mutant
19	399.5	0.4	0.4	mutant
20	403.6	0.4	0.4
21	407.6	0.4	0.4
22	411.6	0.4	0.4
23	415.6	0.4	0.4
24	419.7	0.4	0.4
25	423.7	0.4	0.4
25.3	426.7	0.4	0.4
26	427.7	0.4	0.4
27	431.7	0.4	0.4
28	435.7	0.4	0.4
29	439.7	0.4	0.4
30	443.6	0.4	0.4
31	447.8	0.4	0.4	mutant
32	450.7	0.4	0.4
33	454.8	0.4	0.4	mutant
34	458.8	0.4	0.4	mutant
35	462.8	0.4	0.4	mutant
36	466.8	0.4	0.4	mutant
37	470.9	0.4	0.4
Marker Name	13-1
9	503.5	0.4	0.4	mutant
10	507.5	0.4	0.4	mutant
11	511.5	0.4	0.4
12	515.5	0.4	0.4	mutant
13	519.5	0.4	0.4	mutant
14	523.5	0.4	0.4
15	527.6	0.4	0.4
15.1	528.6	0.4	0.4
15.2	529.6	0.4	0.4
16	531.5	0.4	0.4
16.1	532.6	0.4	0.4
16.2	533.6	0.4	0.4
17	535.4	0.4	0.4
17.1	536.5	0.4	0.4
17.2	537.5	0.4	0.4
18	539.5	0.4	0.4
18.1	540.6	0.4	0.4
18.2	541.5	0.4	0.4
19	543.5	0.4	0.4
19.1	544.7	0.4	0.4
19.3	546.6	0.4	0.4
20	547.6	0.4	0.4
20.1	548.65	0.4	0.4
21	551.65	0.4	0.4	mutant
