# Supplementary material for: Interlaboratory study to validate a STR profiling method for intraspecies identification of mouse cell lines
Source: PLoS One. 2019 Jun 20;14(6):e0218412. doi: 10.1371/journal.pone.0218412 (PMC6586308; doi:10.1371/journal.pone.0218412)
Supplement: S4 File — (ZIP) [file pone.0218412.s004.zip › GeneMapper ID files/GeneMapper ID bins and panels/Mouse21_Panels.txt]

Version	GM v 3.0
Kit type:	MICROSATELLITE
Chemistry Kit	Mouse21	none
Panel	Mouse21	none
18-3	blue	125.0	198.5	-	2	0.0	none	
4-2	blue	203.0	255.0	-	2	0.0	none	
11-1	blue	260.0	300.0	-	2	0.0	none	
6-7	blue	315.0	518.0	-	2	0.0	none	
19-2	blue	525.0	580.0	-	2	0.0	none	
1-2	green	95.0	178.8	-	2	0.0	none	
7-1	green	181.5	250.0	-	2	0.0	none	
Human D8	green	267.0	291.0	-	2	0.0	none	
1-1	green	320.0	380.0	-	2	0.0	none	
3-2	green	420.0	500.0	-	2	0.0	none	
8-1	green	501.0	565.0	-	2	0.0	none	
2-1	yellow	110.0	165.0	-	2	0.0	none	
15-3	yellow	170.0	263.0	-	2	0.0	none	
6-4	yellow	270.0	313.6	-	2	0.0	none	
Human D4	yellow	319.0	360.0	-	2	0.0	none	
11-2	yellow	390.0	475.0	-	2	0.0	none	
17-2	red	180.0	240.0	-	2	0.0	none	
12-1	red	255.0	310.0	-	2	0.0	none	
5-5	red	319.0	375.0	-	2	0.0	none	
x-1	red	381.0	475.0	-	2	0.0	none	
13-1	red	500.0	555.0	-	2	0.0	none	
