# Supplementary material for: Interlaboratory study to validate a STR profiling method for intraspecies identification of mouse cell lines
Source: PLoS One. 2019 Jun 20;14(6):e0218412. doi: 10.1371/journal.pone.0218412 (PMC6586308; doi:10.1371/journal.pone.0218412)
Supplement: S4 File — (ZIP) [file pone.0218412.s004.zip › GeneMapper ID files/GS 600 LIZ Size Standard for GeneMapper ID/GS600_LIZ_GeneMapperID.xml]

<?xml version="1.0"?>
<SizeStandardContainer>
    <appVersion>3.2</appVersion>
    <fileVersion>2.0</fileVersion>
    <xmlSizeStandard>
        <sizeStandardName>GS600_LIZ_GeneMapperID</sizeStandardName>
        <modifiedDate>1488397334594</modifiedDate>
        <creationDate>1488397334594</creationDate>
        <userName>gmid</userName>
        <comments>AB&apos;s GS600 LIZ</comments>
        <dyeIndex>5</dyeIndex>
        <type>1</type>
        <sizeStdDefinition>40.0</sizeStdDefinition>
        <sizeStdDefinition>60.0</sizeStdDefinition>
        <sizeStdDefinition>80.0</sizeStdDefinition>
        <sizeStdDefinition>100.0</sizeStdDefinition>
        <sizeStdDefinition>114.0</sizeStdDefinition>
        <sizeStdDefinition>120.0</sizeStdDefinition>
        <sizeStdDefinition>140.0</sizeStdDefinition>
        <sizeStdDefinition>160.0</sizeStdDefinition>
        <sizeStdDefinition>180.0</sizeStdDefinition>
        <sizeStdDefinition>200.0</sizeStdDefinition>
        <sizeStdDefinition>214.0</sizeStdDefinition>
        <sizeStdDefinition>220.0</sizeStdDefinition>
        <sizeStdDefinition>240.0</sizeStdDefinition>
        <sizeStdDefinition>250.0</sizeStdDefinition>
        <sizeStdDefinition>260.0</sizeStdDefinition>
        <sizeStdDefinition>280.0</sizeStdDefinition>
        <sizeStdDefinition>300.0</sizeStdDefinition>
        <sizeStdDefinition>314.0</sizeStdDefinition>
        <sizeStdDefinition>320.0</sizeStdDefinition>
        <sizeStdDefinition>340.0</sizeStdDefinition>
        <sizeStdDefinition>360.0</sizeStdDefinition>
        <sizeStdDefinition>380.0</sizeStdDefinition>
        <sizeStdDefinition>400.0</sizeStdDefinition>
        <sizeStdDefinition>414.0</sizeStdDefinition>
        <sizeStdDefinition>420.0</sizeStdDefinition>
        <sizeStdDefinition>440.0</sizeStdDefinition>
        <sizeStdDefinition>460.0</sizeStdDefinition>
        <sizeStdDefinition>480.0</sizeStdDefinition>
        <sizeStdDefinition>500.0</sizeStdDefinition>
        <sizeStdDefinition>514.0</sizeStdDefinition>
        <sizeStdDefinition>520.0</sizeStdDefinition>
        <sizeStdDefinition>540.0</sizeStdDefinition>
        <sizeStdDefinition>560.0</sizeStdDefinition>
        <sizeStdDefinition>580.0</sizeStdDefinition>
        <sizeStdDefinition>600.0</sizeStdDefinition>
        <scanDefinition>0.0</scanDefinition>
        <scanDefinition>0.0</scanDefinition>
        <scanDefinition>0.0</scanDefinition>
        <scanDefinition>0.0</scanDefinition>
        <scanDefinition>0.0</scanDefinition>
        <scanDefinition>0.0</scanDefinition>
        <scanDefinition>0.0</scanDefinition>
        <scanDefinition>0.0</scanDefinition>
        <scanDefinition>0.0</scanDefinition>
        <scanDefinition>0.0</scanDefinition>
        <scanDefinition>0.0</scanDefinition>
        <scanDefinition>0.0</scanDefinition>
        <scanDefinition>0.0</scanDefinition>
        <scanDefinition>0.0</scanDefinition>
        <scanDefinition>0.0</scanDefinition>
        <scanDefinition>0.0</scanDefinition>
        <scanDefinition>0.0</scanDefinition>
        <scanDefinition>0.0</scanDefinition>
        <scanDefinition>0.0</scanDefinition>
        <scanDefinition>0.0</scanDefinition>
        <scanDefinition>0.0</scanDefinition>
        <scanDefinition>0.0</scanDefinition>
        <scanDefinition>0.0</scanDefinition>
        <scanDefinition>0.0</scanDefinition>
        <scanDefinition>0.0</scanDefinition>
        <scanDefinition>0.0</scanDefinition>
        <scanDefinition>0.0</scanDefinition>
        <scanDefinition>0.0</scanDefinition>
        <scanDefinition>0.0</scanDefinition>
        <scanDefinition>0.0</scanDefinition>
        <scanDefinition>0.0</scanDefinition>
    </xmlSizeStandard>
</SizeStandardContainer>
