# Supplementary material for: Interlaboratory study to validate a STR profiling method for intraspecies identification of mouse cell lines
Source: PLoS One. 2019 Jun 20;14(6):e0218412. doi: 10.1371/journal.pone.0218412 (PMC6586308; doi:10.1371/journal.pone.0218412)
Supplement: S4 File — (ZIP) [file pone.0218412.s004.zip › GeneMapper ID files/Plots/Traditional Genotype Plot.xml]

<?xml version="1.0"?>
<PlotSettingContainer>
    <appVersion>3.2</appVersion>
    <fileVersion>2.0</fileVersion>
    <xmlPlotSetting>
        <name>Traditional Genotype Plot</name>
        <userName>gmid</userName>
        <createdDate>1488553048468</createdDate>
        <modifiedDate>1488553048468</modifiedDate>
        <comments></comments>
        <sdrSampleFileNameSelected>true</sdrSampleFileNameSelected>
        <sdrSampleNameSelected>true</sdrSampleNameSelected>
        <sdrPanelSelected>true</sdrPanelSelected>
        <sdrPqvSQIselected>true</sdrPqvSQIselected>
        <sdrPqvOSselected>false</sdrPqvOSselected>
        <sdrPqvSQselected>true</sdrPqvSQselected>
        <gdrSampleFileNameSelected>false</gdrSampleFileNameSelected>
        <gdrSampleNameSelected>true</gdrSampleNameSelected>
        <gdrPanelSelected>false</gdrPanelSelected>
        <gdrMarkerSelected>true</gdrMarkerSelected>
        <gdrPqvOSselected>true</gdrPqvOSselected>
        <gdrPqvSHPselected>true</gdrPqvSHPselected>
        <gdrPqvOBAselected>true</gdrPqvOBAselected>
        <gdrPqvSPAselected>true</gdrPqvSPAselected>
        <gdrPqvSPselected>true</gdrPqvSPselected>
        <gdrPqvBINselected>true</gdrPqvBINselected>
        <gdrPqvPHRselected>true</gdrPqvPHRselected>
        <gdrPqvLPHselected>true</gdrPqvLPHselected>
        <gdrPqvSPUselected>true</gdrPqvSPUselected>
        <gdrPqvANEselected>true</gdrPqvANEselected>
        <gdrPqvBDselected>true</gdrPqvBDselected>
        <gdrPqvDPselected>true</gdrPqvDPselected>
        <gdrPqvNBselected>true</gdrPqvNBselected>
        <gdrPqvCCselected>true</gdrPqvCCselected>
        <gdrPqvOverLapSelected>true</gdrPqvOverLapSelected>
        <gdrPqvGQselected>true</gdrPqvGQselected>
        <dyeSamplePeakSelected>true</dyeSamplePeakSelected>
        <stSampleFileNameSelected>true</stSampleFileNameSelected>
        <stMarkerSelected>true</stMarkerSelected>
        <alleleCallSelected>true</alleleCallSelected>
        <minutesSelected>true</minutesSelected>
        <sizeSelected>true</sizeSelected>
        <peakHeightSelected>true</peakHeightSelected>
        <peakAreaSelected>true</peakAreaSelected>
        <dataPointSelected>true</dataPointSelected>
        <sizingTableFontName>Arial</sizingTableFontName>
        <sizingTableFontSize>11</sizingTableFontSize>
        <label1>Allele Call</label1>
        <label2>None</label2>
        <label3>None</label3>
        <label4>None</label4>
        <labelingFontName>Times New Roman</labelingFontName>
        <labelingFontSize>10</labelingFontSize>
        <showDataTypePrefix>false</showDataTypePrefix>
        <showManualChangePrefix>false</showManualChangePrefix>
        <invertMutantLabel>false</invertMutantLabel>
        <labelingColorScheme>3</labelingColorScheme>
        <plotDisplaySetting>
            <persistenceMode>1</persistenceMode>
            <numPane>4</numPane>
            <dyeBlueSelected>true</dyeBlueSelected>
            <dyeGreenSelected>true</dyeGreenSelected>
            <dyeYellowSelected>true</dyeYellowSelected>
            <dyeRedSelected>true</dyeRedSelected>
            <dyeOrangeSelected>true</dyeOrangeSelected>
            <dyeAllSelected>true</dyeAllSelected>
            <showPaneHeader>true</showPaneHeader>
            <showMarkerRange>true</showMarkerRange>
            <showMarkerIndicator>true</showMarkerIndicator>
            <showBin>true</showBin>
            <plotMode>1</plotMode>
            <showPeakPositionIndicators>false</showPeakPositionIndicators>
            <controlsAtTopOfPane>true</controlsAtTopOfPane>
            <showAlleleEditHistory>false</showAlleleEditHistory>
            <showOffscale>true</showOffscale>
            <showAlleleEditComment>true</showAlleleEditComment>
            <xAxisMode>2</xAxisMode>
            <yAxisScaleMode>1</yAxisScaleMode>
            <yAxisScaleToUseValue>8191</yAxisScaleToUseValue>
            <showToolBar>true</showToolBar>
            <labelStatus>3</labelStatus>
            <dyeMode>2</dyeMode>
            <tableMode>1</tableMode>
            <markerMargin>5</markerMargin>
        </plotDisplaySetting>
    </xmlPlotSetting>
</PlotSettingContainer>
