# Supplementary material for: Interlaboratory study to validate a STR profiling method for intraspecies identification of mouse cell lines
Source: PLoS One. 2019 Jun 20;14(6):e0218412. doi: 10.1371/journal.pone.0218412 (PMC6586308; doi:10.1371/journal.pone.0218412)
Supplement: S4 File — (ZIP) [file pone.0218412.s004.zip › GeneMapper ID files/Table settings for GeneMapper ID/Mouse Consortium Export Data File.xml]

<?xml version="1.0"?>
<TableSettingContainer>
    <appVersion>3.2</appVersion>
    <fileVersion>2.0</fileVersion>
    <xmlProjectTableProfile>
        <profileName>Mouse Consortium Export Data File</profileName>
        <owner>gmid</owner>
        <createdDate>1488396117000</createdDate>
        <modifiedDate>1488396246000</modifiedDate>
        <markerProfile>
            <DataObject>
                <databaseID>-1</databaseID>
                <dataDirty>false</dataDirty>
                <allowNotification>true</allowNotification>
                <newObject>false</newObject>
            </DataObject>
            <markerCol>
                <visible>true</visible>
                <filterCriteria>
                    <operation>0</operation>
                    <operand1></operand1>
                    <operand2></operand2>
                </filterCriteria>
            </markerCol>
            <sampleFileCol>
                <visible>false</visible>
                <filterCriteria>
                    <operation>0</operation>
                    <operand1></operand1>
                    <operand2></operand2>
                </filterCriteria>
            </sampleFileCol>
            <sampleNameCol>
                <visible>true</visible>
                <filterCriteria>
                    <operation>0</operation>
                    <operand1></operand1>
                    <operand2></operand2>
                </filterCriteria>
            </sampleNameCol>
            <sampleIDCol>
                <visible>false</visible>
                <filterCriteria>
                    <operation>0</operation>
                    <operand1></operand1>
                    <operand2></operand2>
                </filterCriteria>
            </sampleIDCol>
            <runNameCol>
                <visible>false</visible>
                <filterCriteria>
                    <operation>0</operation>
                    <operand1></operand1>
                    <operand2></operand2>
                </filterCriteria>
            </runNameCol>
            <panelCol>
                <visible>false</visible>
                <filterCriteria>
                    <operation>0</operation>
                    <operand1></operand1>
                    <operand2></operand2>
                </filterCriteria>
            </panelCol>
            <alleleCol>
                <visible>true</visible>
                <filterCriteria>
                    <operation>0</operation>
                    <operand1></operand1>
                    <operand2></operand2>
                </filterCriteria>
            </alleleCol>
            <peakSizeCol>
                <visible>true</visible>
                <filterCriteria>
                    <operation>0</operation>
                    <operand1></operand1>
                    <operand2></operand2>
                </filterCriteria>
            </peakSizeCol>
            <peakHeightCol>
                <visible>true</visible>
                <filterCriteria>
                    <operation>0</operation>
                    <operand1></operand1>
                    <operand2></operand2>
                </filterCriteria>
            </peakHeightCol>
            <peakAreaCol>
                <visible>false</visible>
                <filterCriteria>
                    <operation>0</operation>
                    <operand1></operand1>
                    <operand2></operand2>
                </filterCriteria>
            </peakAreaCol>
            <peakScanCol>
                <visible>false</visible>
                <filterCriteria>
                    <operation>0</operation>
                    <operand1></operand1>
                    <operand2></operand2>
                </filterCriteria>
            </peakScanCol>
            <alleleCommentCol>
                <visible>false</visible>
                <filterCriteria>
                    <operation>0</operation>
                    <operand1></operand1>
                    <operand2></operand2>
                </filterCriteria>
            </alleleCommentCol>
            <mutationCol>
                <visible>false</visible>
                <filterCriteria>
                    <operation>0</operation>
                    <operand1></operand1>
                    <operand2></operand2>
                </filterCriteria>
            </mutationCol>
            <offscaleCol>
                <visible>false</visible>
                <filterCriteria>
                    <operation>0</operation>
                    <operand1></operand1>
                    <operand2></operand2>
                </filterCriteria>
            </offscaleCol>
            <spikeyPeakCol>
                <visible>false</visible>
                <filterCriteria>
                    <operation>0</operation>
                    <operand1></operand1>
                    <operand2></operand2>
                </filterCriteria>
            </spikeyPeakCol>
            <oneBPPeakCol>
                <visible>false</visible>
                <filterCriteria>
                    <operation>0</operation>
                    <operand1></operand1>
                    <operand2></operand2>
                </filterCriteria>
            </oneBPPeakCol>
            <backgroundPeakCol>
                <visible>false</visible>
                <filterCriteria>
                    <operation>0</operation>
                    <operand1></operand1>
                    <operand2></operand2>
                </filterCriteria>
            </backgroundPeakCol>
            <binProblemCol>
                <visible>false</visible>
                <filterCriteria>
                    <operation>0</operation>
                    <operand1></operand1>
                    <operand2></operand2>
                </filterCriteria>
            </binProblemCol>
            <peakHeightRatioCol>
                <visible>false</visible>
                <filterCriteria>
                    <operation>0</operation>
                    <operand1></operand1>
                    <operand2></operand2>
                </filterCriteria>
            </peakHeightRatioCol>
            <bleedThroughCol>
                <visible>false</visible>
                <filterCriteria>
                    <operation>0</operation>
                    <operand1></operand1>
                    <operand2></operand2>
                </filterCriteria>
            </bleedThroughCol>
            <numAlleleErrorCol>
                <visible>false</visible>
                <filterCriteria>
                    <operation>0</operation>
                    <operand1></operand1>
                    <operand2></operand2>
                </filterCriteria>
            </numAlleleErrorCol>
            <alleleConfidenceCol>
                <visible>false</visible>
                <filterCriteria>
                    <operation>0</operation>
                    <operand1></operand1>
                    <operand2></operand2>
                </filterCriteria>
            </alleleConfidenceCol>
            <controlConcordanceCol>
                <visible>false</visible>
                <filterCriteria>
                    <operation>0</operation>
                    <operand1></operand1>
                    <operand2></operand2>
                </filterCriteria>
            </controlConcordanceCol>
            <overlapCol>
                <visible>false</visible>
                <filterCriteria>
                    <operation>0</operation>
                    <operand1></operand1>
                    <operand2></operand2>
                </filterCriteria>
            </overlapCol>
            <broadPeakCol>
                <visible>false</visible>
                <filterCriteria>
                    <operation>0</operation>
                    <operand1></operand1>
                    <operand2></operand2>
                </filterCriteria>
            </broadPeakCol>
            <splitPeakCol>
                <visible>false</visible>
                <filterCriteria>
                    <operation>0</operation>
                    <operand1></operand1>
                    <operand2></operand2>
                </filterCriteria>
            </splitPeakCol>
            <doublePeakCol>
                <visible>false</visible>
                <filterCriteria>
                    <operation>0</operation>
                    <operand1></operand1>
                    <operand2></operand2>
                </filterCriteria>
            </doublePeakCol>
            <narrowBinCol>
                <visible>false</visible>
                <filterCriteria>
                    <operation>0</operation>
                    <operand1></operand1>
                    <operand2></operand2>
                </filterCriteria>
            </narrowBinCol>
            <absoluteHeightCol>
                <visible>false</visible>
                <filterCriteria>
                    <operation>0</operation>
                    <operand1></operand1>
                    <operand2></operand2>
                </filterCriteria>
            </absoluteHeightCol>
            <dyeColorCol>
                <visible>false</visible>
                <filterCriteria>
                    <operation>0</operation>
                    <operand1>R</operand1>
                    <operand2></operand2>
                </filterCriteria>
            </dyeColorCol>
            <alleleOverflowCol>
                <visible>false</visible>
                <filterCriteria>
                    <operation>0</operation>
                    <operand1></operand1>
                    <operand2></operand2>
                </filterCriteria>
            </alleleOverflowCol>
            <alleleHistoryCol>
                <visible>false</visible>
                <filterCriteria>
                    <operation>0</operation>
                    <operand1></operand1>
                    <operand2></operand2>
                </filterCriteria>
            </alleleHistoryCol>
            <pedigreeCheckCol>
                <visible>false</visible>
                <filterCriteria>
                    <operation>0</operation>
                    <operand1></operand1>
                    <operand2></operand2>
                </filterCriteria>
            </pedigreeCheckCol>
            <omitFromClusteringCol>
                <visible>false</visible>
                <filterCriteria>
                    <operation>0</operation>
                    <operand1></operand1>
                    <operand2></operand2>
                </filterCriteria>
            </omitFromClusteringCol>
            <crossTalkCol>
                <visible>false</visible>
                <filterCriteria>
                    <operation>0</operation>
                    <operand1></operand1>
                    <operand2></operand2>
                </filterCriteria>
            </crossTalkCol>
            <userDefinedColumn1Col>
                <visible>false</visible>
                <filterCriteria>
                    <operation>0</operation>
                    <operand1></operand1>
                    <operand2></operand2>
                </filterCriteria>
            </userDefinedColumn1Col>
            <userDefinedColumn2Col>
                <visible>false</visible>
                <filterCriteria>
                    <operation>0</operation>
                    <operand1></operand1>
                    <operand2></operand2>
                </filterCriteria>
            </userDefinedColumn2Col>
            <userDefinedColumn3Col>
                <visible>false</visible>
                <filterCriteria>
                    <operation>0</operation>
                    <operand1></operand1>
                    <operand2></operand2>
                </filterCriteria>
            </userDefinedColumn3Col>
            <numAllelesToShow>8</numAllelesToShow>
            <interleaveOn>false</interleaveOn>
            <fontName>Arial</fontName>
            <fontSize>11</fontSize>
            <columnOrder>Sample File</columnOrder>
            <columnOrder>Sample Name</columnOrder>
            <columnOrder>Sample ID</columnOrder>
            <columnOrder>Run Name</columnOrder>
            <columnOrder>Panel</columnOrder>
            <columnOrder>Marker</columnOrder>
            <columnOrder>Dye</columnOrder>
            <columnOrder>Allele</columnOrder>
            <columnOrder>Size</columnOrder>
            <columnOrder>Height</columnOrder>
            <columnOrder>Peak Area</columnOrder>
            <columnOrder>Data Point</columnOrder>
            <columnOrder>Mutation</columnOrder>
            <columnOrder>AE Comment</columnOrder>
            <columnOrder>Integration Comments</columnOrder>
            <columnOrder>ADO</columnOrder>
            <columnOrder>AE</columnOrder>
            <columnOrder>OMIT</columnOrder>
            <columnOrder>OS</columnOrder>
            <columnOrder>SHP</columnOrder>
            <columnOrder>OBA</columnOrder>
            <columnOrder>SPA</columnOrder>
            <columnOrder>SP</columnOrder>
            <columnOrder>BIN</columnOrder>
            <columnOrder>PHR</columnOrder>
            <columnOrder>LPH</columnOrder>
            <columnOrder>SPU</columnOrder>
            <columnOrder>AN</columnOrder>
            <columnOrder>BD</columnOrder>
            <columnOrder>DP</columnOrder>
            <columnOrder>NB</columnOrder>
            <columnOrder>CC</columnOrder>
            <columnOrder>OVL</columnOrder>
            <columnOrder>XTLK</columnOrder>
            <columnOrder>GQ</columnOrder>
            <columnOrder>UD1</columnOrder>
            <columnOrder>UD2</columnOrder>
            <columnOrder>UD3</columnOrder>
            <columnOrderDirty>false</columnOrderDirty>
        </markerProfile>
        <sampleProfile>
            <DataObject>
                <databaseID>-1</databaseID>
                <dataDirty>false</dataDirty>
                <allowNotification>true</allowNotification>
                <newObject>false</newObject>
            </DataObject>
            <sampleFileCol>
                <visible>false</visible>
                <filterCriteria>
                    <operation>0</operation>
                    <operand1></operand1>
                    <operand2></operand2>
                </filterCriteria>
            </sampleFileCol>
            <sampleNameCol>
                <visible>true</visible>
                <filterCriteria>
                    <operation>0</operation>
                    <operand1></operand1>
                    <operand2></operand2>
                </filterCriteria>
            </sampleNameCol>
            <sampleIDCol>
                <visible>false</visible>
                <filterCriteria>
                    <operation>0</operation>
                    <operand1></operand1>
                    <operand2></operand2>
                </filterCriteria>
            </sampleIDCol>
            <panelCol>
                <visible>false</visible>
                <filterCriteria>
                    <operation>0</operation>
                    <operand1></operand1>
                    <operand2></operand2>
                </filterCriteria>
            </panelCol>
            <analysisMethodCol>
                <visible>false</visible>
                <filterCriteria>
                    <operation>0</operation>
                    <operand1></operand1>
                    <operand2></operand2>
                </filterCriteria>
            </analysisMethodCol>
            <baselineQualityCol>
                <visible>true</visible>
                <filterCriteria>
                    <operation>0</operation>
                    <operand1></operand1>
                    <operand2></operand2>
                </filterCriteria>
            </baselineQualityCol>
            <sizeStandardCol>
                <visible>true</visible>
                <filterCriteria>
                    <operation>0</operation>
                    <operand1></operand1>
                    <operand2></operand2>
                </filterCriteria>
            </sizeStandardCol>
            <sampleTypeCol>
                <visible>false</visible>
                <filterCriteria>
                    <operation>0</operation>
                    <operand1></operand1>
                    <operand2></operand2>
                </filterCriteria>
            </sampleTypeCol>
            <commentsCol>
                <visible>false</visible>
                <filterCriteria>
                    <operation>0</operation>
                    <operand1></operand1>
                    <operand2></operand2>
                </filterCriteria>
            </commentsCol>
            <matrixCol>
                <visible>false</visible>
                <filterCriteria>
                    <operation>0</operation>
                    <operand1></operand1>
                    <operand2></operand2>
                </filterCriteria>
            </matrixCol>
            <runNameCol>
                <visible>false</visible>
                <filterCriteria>
                    <operation>0</operation>
                    <operand1></operand1>
                    <operand2></operand2>
                </filterCriteria>
            </runNameCol>
            <instrumentTypeCol>
                <visible>true</visible>
                <filterCriteria>
                    <operation>0</operation>
                    <operand1></operand1>
                    <operand2></operand2>
                </filterCriteria>
            </instrumentTypeCol>
            <instrumentIDCol>
                <visible>false</visible>
                <filterCriteria>
                    <operation>0</operation>
                    <operand1></operand1>
                    <operand2></operand2>
                </filterCriteria>
            </instrumentIDCol>
            <runDateCol>
                <visible>false</visible>
                <filterCriteria>
                    <operation>0</operation>
                    <operand1></operand1>
                    <operand2></operand2>
                </filterCriteria>
            </runDateCol>
            <sizingQualityInvalidCol>
                <visible>false</visible>
                <filterCriteria>
                    <operation>0</operation>
                    <operand1></operand1>
                    <operand2></operand2>
                </filterCriteria>
            </sizingQualityInvalidCol>
            <fileNotFoundCol>
                <visible>false</visible>
                <filterCriteria>
                    <operation>0</operation>
                    <operand1></operand1>
                    <operand2></operand2>
                </filterCriteria>
            </fileNotFoundCol>
            <offscaleCol>
                <visible>false</visible>
                <filterCriteria>
                    <operation>0</operation>
                    <operand1></operand1>
                    <operand2></operand2>
                </filterCriteria>
            </offscaleCol>
            <matrixNotFoundCol>
                <visible>false</visible>
                <filterCriteria>
                    <operation>0</operation>
                    <operand1></operand1>
                    <operand2></operand2>
                </filterCriteria>
            </matrixNotFoundCol>
            <sizeStdNotFoundCol>
                <visible>false</visible>
                <filterCriteria>
                    <operation>0</operation>
                    <operand1></operand1>
                    <operand2></operand2>
                </filterCriteria>
            </sizeStdNotFoundCol>
            <matrixQualityCol>
                <visible>true</visible>
                <filterCriteria>
                    <operation>0</operation>
                    <operand1></operand1>
                    <operand2></operand2>
                </filterCriteria>
            </matrixQualityCol>
            <sizeStdQualityCol>
                <visible>false</visible>
                <filterCriteria>
                    <operation>0</operation>
                    <operand1></operand1>
                    <operand2></operand2>
                </filterCriteria>
            </sizeStdQualityCol>
            <referenceDataCol>
                <visible>false</visible>
                <filterCriteria>
                    <operation>0</operation>
                    <operand1></operand1>
                    <operand2></operand2>
                </filterCriteria>
            </referenceDataCol>
            <statusCol>
                <visible>false</visible>
                <filterCriteria>
                    <operation>0</operation>
                    <operand1></operand1>
                    <operand2></operand2>
                </filterCriteria>
            </statusCol>
            <userDefinedColumn1Col>
                <visible>false</visible>
                <filterCriteria>
                    <operation>0</operation>
                    <operand1></operand1>
                    <operand2></operand2>
                </filterCriteria>
            </userDefinedColumn1Col>
            <userDefinedColumn2Col>
                <visible>false</visible>
                <filterCriteria>
                    <operation>0</operation>
                    <operand1></operand1>
                    <operand2></operand2>
                </filterCriteria>
            </userDefinedColumn2Col>
            <userDefinedColumn3Col>
                <visible>false</visible>
                <filterCriteria>
                    <operation>0</operation>
                    <operand1></operand1>
                    <operand2></operand2>
                </filterCriteria>
            </userDefinedColumn3Col>
            <specimenTypeCol>
                <xmlProfileFilter>
                    <visible>false</visible>
                    <filterCriteria>
                        <operation>0</operation>
                        <operand1></operand1>
                        <operand2></operand2>
                    </filterCriteria>
                </xmlProfileFilter>
            </specimenTypeCol>
            <fontName>Arial</fontName>
            <fontSize>11</fontSize>
            <columnOrderDirty>false</columnOrderDirty>
        </sampleProfile>
    </xmlProjectTableProfile>
</TableSettingContainer>
