# Supplementary material for: Interlaboratory study to validate a STR profiling method for intraspecies identification of mouse cell lines
Source: PLoS One. 2019 Jun 20;14(6):e0218412. doi: 10.1371/journal.pone.0218412 (PMC6586308; doi:10.1371/journal.pone.0218412)
Supplement: S4 File — (ZIP) [file pone.0218412.s004.zip › GeneMapper ID-X files/Analysis Methods/AnalysisMethod.xml]

<?xml version="1.0" encoding="UTF-8"?>
<AnalysisMethodContainer xmlns="www.AppliedBiosystems.com" xmlns:xsi="http://www.w3.org/2001/XMLSchema-instance" xsi:type="AnalysisMethodContainer"><appVersion>1.2</appVersion><fileVersion>1.0</fileVersion><xmlAnalysisMethod><analysisMethodName>Mouse 21plex_50rfu</analysisMethodName><originationProduct>GMIDX v1.2</originationProduct><createdDate>1481135137351</createdDate><modifiedDate>1481135249231</modifiedDate><userName>gmidx</userName><applicationMode>2</applicationMode><signalProcessMode>2</signalProcessMode><analysisFullRange>true</analysisFullRange><analysisStartPt>0</analysisStartPt><analysisStopPt>10000</analysisStopPt><sizeCallAllSizes>true</sizeCallAllSizes><sizeCallStartSize>0.0</sizeCallStartSize><sizeCallStopSize>1000.0</sizeCallStopSize><smoothValue>2</smoothValue><thresholdMap><Key>Sizing Quality (SQ)</Key><QualityThreshold><goodIndicator>0.75</goodIndicator><badIndicator>0.25</badIndicator><name>Sizing Quality (SQ)</name><result>Pass</result></QualityThreshold></thresholdMap><thresholdMap><Key>Genotype Quality (GQ)</Key><QualityThreshold><goodIndicator>0.75</goodIndicator><badIndicator>0.25</badIndicator><name>Genotype Quality (GQ)</name><result>Pass</result></QualityThreshold></thresholdMap><multiComponenterParameter><AnalysisParameter/></multiComponenterParameter><baselinerParameter><AnalysisParameter/><windowSize>51</windowSize><spikeSize>5</spikeSize></baselinerParameter><peakDetectorParameter><AnalysisParameter/><degree>3</degree><window>15</window><degreeTetri>3</degreeTetri><windowTetri>9</windowTetri><minHeightBlue>50</minHeightBlue><minHeightGreen>50</minHeightGreen><minHeightYellow>50</minHeightYellow><minHeightRed>50</minHeightRed><minHeightPurple>50</minHeightPurple><minHeightOrange>50</minHeightOrange><minWidth>2</minWidth><tauB>0.0</tauB><tauE>0.0</tauE><heightAutoDetermined>false</heightAutoDetermined><applyNormalization>true</applyNormalization></peakDetectorParameter><sizeMatcherParameter><AnalysisParameter/></sizeMatcherParameter><sizeCallerParameter><AnalysisParameter/><sizeCallMethod>Local Southern</sizeCallMethod></sizeCallerParameter><alleleCallerParameter><AnalysisParameter/><notStrMarker_cutOffValue>0.0</notStrMarker_cutOffValue><notStrMarker_cutOffValue_b>0.25</notStrMarker_cutOffValue_b><notStrMarker_cutOffValue_g>0.25</notStrMarker_cutOffValue_g><notStrMarker_cutOffValue_y>0.25</notStrMarker_cutOffValue_y><notStrMarker_cutOffValue_r>0.25</notStrMarker_cutOffValue_r><notStrMarker_cutOffValue_p>0.25</notStrMarker_cutOffValue_p><notStrMarker_cutOffValue_o>0.25</notStrMarker_cutOffValue_o><notStrMarker_plusADistance>0.0</notStrMarker_plusADistance><notStrMarker_plusADistanceRight>0.0</notStrMarker_plusADistanceRight><notStrMarker_plusARatio>0.0</notStrMarker_plusARatio><notStrMarker_minusADistance>0.0</notStrMarker_minusADistance><notStrMarker_minusADistanceRight>0.0</notStrMarker_minusADistanceRight><notStrMarker_minusARatio>0.0</notStrMarker_minusARatio><notStrMarker_stutterDistance>0.0</notStrMarker_stutterDistance><notStrMarker_stutterDistanceRight>0.0</notStrMarker_stutterDistanceRight><notStrMarker_stutterRatio>0.0</notStrMarker_stutterRatio><monoNucleotide_cutOffValue>0.25</monoNucleotide_cutOffValue><monoNucleotide_plusADistance>0.0</monoNucleotide_plusADistance><monoNucleotide_plusADistanceRight>0.0</monoNucleotide_plusADistanceRight><monoNucleotide_plusARatio>0.0</monoNucleotide_plusARatio><monoNucleotide_minusADistance>0.0</monoNucleotide_minusADistance><monoNucleotide_minusADistanceRight>0.0</monoNucleotide_minusADistanceRight><monoNucleotide_minusARatio>0.0</monoNucleotide_minusARatio><monoNucleotide_stutterDistance>0.0</monoNucleotide_stutterDistance><monoNucleotide_stutterDistanceRight>0.0</monoNucleotide_stutterDistanceRight><monoNucleotide_stutterRatio>0.0</monoNucleotide_stutterRatio><monoNucleotide_plus_stutterDistance>0.0</monoNucleotide_plus_stutterDistance><monoNucleotide_plus_stutterDistanceRight>0.0</monoNucleotide_plus_stutterDistanceRight><monoNucleotide_plus_stutterRatio>0.0</monoNucleotide_plus_stutterRatio><diNucleotide_cutOffValue>0.32</diNucleotide_cutOffValue><diNucleotide_plusADistance>1.6</diNucleotide_plusADistance><diNucleotide_plusADistanceRight>0.0</diNucleotide_plusADistanceRight><diNucleotide_plusARatio>0.95</diNucleotide_plusARatio><diNucleotide_minusADistance>0.0</diNucleotide_minusADistance><diNucleotide_minusADistanceRight>0.0</diNucleotide_minusADistanceRight><diNucleotide_minusARatio>0.0</diNucleotide_minusARatio><diNucleotide_stutterDistance>3.0</diNucleotide_stutterDistance><diNucleotide_stutterDistanceRight>0.0</diNucleotide_stutterDistanceRight><diNucleotide_stutterRatio>0.95</diNucleotide_stutterRatio><diNucleotide_plus_stutterDistance>0.0</diNucleotide_plus_stutterDistance><diNucleotide_plus_stutterDistanceRight>0.0</diNucleotide_plus_stutterDistanceRight><diNucleotide_plus_stutterRatio>0.0</diNucleotide_plus_stutterRatio><triNucleotide_cutOffValue>0.0</triNucleotide_cutOffValue><triNucleotide_plusADistance>1.6</triNucleotide_plusADistance><triNucleotide_plusADistanceRight>0.0</triNucleotide_plusADistanceRight><triNucleotide_plusARatio>0.95</triNucleotide_plusARatio><triNucleotide_minusADistance>0.0</triNucleotide_minusADistance><triNucleotide_minusADistanceRight>0.0</triNucleotide_minusADistanceRight><triNucleotide_minusARatio>0.0</triNucleotide_minusARatio><triNucleotide_stutterDistance>0.0</triNucleotide_stutterDistance><triNucleotide_stutterDistanceRight>0.0</triNucleotide_stutterDistanceRight><triNucleotide_stutterRatio>0.0</triNucleotide_stutterRatio><triNucleotide_plus_stutterDistance>0.0</triNucleotide_plus_stutterDistance><triNucleotide_plus_stutterDistanceRight>0.0</triNucleotide_plus_stutterDistanceRight><triNucleotide_plus_stutterRatio>0.0</triNucleotide_plus_stutterRatio><tetriNucleotide_cutOffValue>0.0</tetriNucleotide_cutOffValue><tetriNucleotide_plusADistance>1.6</tetriNucleotide_plusADistance><tetriNucleotide_plusADistanceRight>0.0</tetriNucleotide_plusADistanceRight><tetriNucleotide_plusARatio>0.95</tetriNucleotide_plusARatio><tetriNucleotide_minusADistance>0.0</tetriNucleotide_minusADistance><tetriNucleotide_minusADistanceRight>0.0</tetriNucleotide_minusADistanceRight><tetriNucleotide_minusARatio>0.0</tetriNucleotide_minusARatio><tetriNucleotide_stutterDistance>4.75</tetriNucleotide_stutterDistance><tetriNucleotide_stutterDistanceRight>3.25</tetriNucleotide_stutterDistanceRight><tetriNucleotide_stutterRatio>0.0</tetriNucleotide_stutterRatio><tetriNucleotide_plus_stutterDistance>0.0</tetriNucleotide_plus_stutterDistance><tetriNucleotide_plus_stutterDistanceRight>0.0</tetriNucleotide_plus_stutterDistanceRight><tetriNucleotide_plus_stutterRatio>0.0</tetriNucleotide_plus_stutterRatio><useMarkerStutterPercentage>true</useMarkerStutterPercentage><binSet>Mouse 21plex</binSet><warningPeakHeightRatioThreshold>0.7</warningPeakHeightRatioThreshold><warningPeakHeightThresholdHomozygous>200.0</warningPeakHeightThresholdHomozygous><warningPeakHeightThresholdHeterozygous>100.0</warningPeakHeightThresholdHeterozygous><warningHighPeakHeightThreshold>5000.0</warningHighPeakHeightThreshold><warningMaxAlleleNumber>2</warningMaxAlleleNumber><warningPeakWidthThreshold>1.5</warningPeakWidthThreshold><warningDoublePeakThreshold>0.5</warningDoublePeakThreshold><warningBleedthroughHeightThreshold>0.05</warningBleedthroughHeightThreshold><warningBleedthroughScanThreshold>2</warningBleedthroughScanThreshold><warningCrossTalkHeightThreshold>0.05</warningCrossTalkHeightThreshold><warningCrossTalkScanThreshold>1</warningCrossTalkScanThreshold><warningMinPeakWidthThreshold>0.3</warningMinPeakWidthThreshold><snapShotSNPCutOffValue>0.3</snapShotSNPCutOffValue><olaCutOffValue>0.3</olaCutOffValue><olaRemovePlusLabel>false</olaRemovePlusLabel><olaPlusFrom>0.0</olaPlusFrom><olaPlusTo>1.6</olaPlusTo><olaPlusPercentage>5.0</olaPlusPercentage><olaRemoveMinusLabel>false</olaRemoveMinusLabel><olaMinusFrom>0.0</olaMinusFrom><olaMinusTo>3.0</olaMinusTo><olaMinusPercent>5.0</olaMinusPercent><zipChuteLadderCutoffValue>0.3</zipChuteLadderCutoffValue><zipchuteCutOffValue>0.3</zipchuteCutOffValue><needClustering>true</needClustering><withinRunClustering>false</withinRunClustering><clusterCVThreshold>0.95</clusterCVThreshold><clusterSigmaSeparation>6.0</clusterSigmaSeparation><clusterHardyWeinbergP>0.01</clusterHardyWeinbergP><clusterNumberCluster>2.0</clusterNumberCluster><clusterAngleDifference>1.2</clusterAngleDifference><clusterCallRate>0.8</clusterCallRate><clusterSignalMedian>2.4</clusterSignalMedian><clusterModelFit>0.92</clusterModelFit><clusterSampleSignalThreshold>500.0</clusterSampleSignalThreshold><clusterSampleTemplateThreshold>0.01</clusterSampleTemplateThreshold><clearRangeBlueDyeFrom>0.0</clearRangeBlueDyeFrom><clearRangeBlueDyeTo>0.0</clearRangeBlueDyeTo><clearRangeGreenDyeFrom>0.0</clearRangeGreenDyeFrom><clearRangeGreenDyeTo>0.0</clearRangeGreenDyeTo><clearRangeYellowDyeFrom>0.0</clearRangeYellowDyeFrom><clearRangeYellowDyeTo>0.0</clearRangeYellowDyeTo><clearRangeRedDyeFrom>0.0</clearRangeRedDyeFrom><clearRangeRedDyeTo>0.0</clearRangeRedDyeTo><clearRangePurpleDyeFrom>0.0</clearRangePurpleDyeFrom><clearRangePurpleDyeTo>0.0</clearRangePurpleDyeTo><clearRangeOrangeDyeFrom>0.0</clearRangeOrangeDyeFrom><clearRangeOrangeDyeTo>0.0</clearRangeOrangeDyeTo><pentaNucleotide_cutOffValue>0.0</pentaNucleotide_cutOffValue><pentaNucleotide_plusADistance>1.6</pentaNucleotide_plusADistance><pentaNucleotide_plusADistanceRight>0.0</pentaNucleotide_plusADistanceRight><pentaNucleotide_plusARatio>0.95</pentaNucleotide_plusARatio><pentaNucleotide_minusADistance>0.0</pentaNucleotide_minusADistance><pentaNucleotide_minusADistanceRight>0.0</pentaNucleotide_minusADistanceRight><pentaNucleotide_minusARatio>0.0</pentaNucleotide_minusARatio><pentaNucleotide_stutterDistance>0.0</pentaNucleotide_stutterDistance><pentaNucleotide_stutterDistanceRight>0.0</pentaNucleotide_stutterDistanceRight><pentaNucleotide_stutterRatio>0.0</pentaNucleotide_stutterRatio><pentaNucleotide_plus_stutterDistance>0.0</pentaNucleotide_plus_stutterDistance><pentaNucleotide_plus_stutterDistanceRatio>0.0</pentaNucleotide_plus_stutterDistanceRatio><pentaNucleotide_plus_stutterRatio>0.0</pentaNucleotide_plus_stutterRatio><hexNucleotide_cutOffValue>0.0</hexNucleotide_cutOffValue><hexNucleotide_plusADistance>1.6</hexNucleotide_plusADistance><hexNucleotide_plusADistanceRight>0.0</hexNucleotide_plusADistanceRight><hexNucleotide_plusARatio>0.95</hexNucleotide_plusARatio><hexNucleotide_minusADistance>0.0</hexNucleotide_minusADistance><hexNucleotide_minusADistanceRight>0.0</hexNucleotide_minusADistanceRight><hexNucleotide_minusARatio>0.0</hexNucleotide_minusARatio><hexNucleotide_stutterDistance>0.0</hexNucleotide_stutterDistance><hexNucleotide_stutterDistanceRight>0.0</hexNucleotide_stutterDistanceRight><hexNucleotide_stutterRatio>0.0</hexNucleotide_stutterRatio><hexNucleotide_plus_stutterDistance>0.0</hexNucleotide_plus_stutterDistance><hexNucleotide_plus_stutterDistanceRight>0.0</hexNucleotide_plus_stutterDistanceRight><hexNucleotide_plus_stutterRatio>0.0</hexNucleotide_plus_stutterRatio><binWidth>1.0</binWidth><aflpAlleleLabelling>true</aflpAlleleLabelling><aflpThreshold>100.0</aflpThreshold><aflpThresholdType>1</aflpThresholdType><aflpKeepLargeVariantCommonAllele>false</aflpKeepLargeVariantCommonAllele><aflpVariantRatio>1.8</aflpVariantRatio><aflpGeneratingPanelsSample>1</aflpGeneratingPanelsSample><subsettingSampleColumn>2</subsettingSampleColumn><subsettingSampleOperation>1</subsettingSampleOperation><aflpThresholdOne>0.0</aflpThresholdOne><aflpThresholdTwo>0.0</aflpThresholdTwo><aflpThresholdThree>0.0</aflpThresholdThree><aflpThresholdFour>0.0</aflpThresholdFour><aflpThresholdFive>0.0</aflpThresholdFive><aflpThresholdSix>0.0</aflpThresholdSix><aflpThresholdSeven>0.0</aflpThresholdSeven><aflpThresholdEight>0.0</aflpThresholdEight><aflpLabel>0</aflpLabel><aflpLabelOne>1</aflpLabelOne><aflpRangeStart>50.0</aflpRangeStart><aflpRangeEnd>500.0</aflpRangeEnd><aflpKeepCommonAllele>false</aflpKeepCommonAllele><aflpDeleteCommonAlleleWithinRun>false</aflpDeleteCommonAlleleWithinRun><aflpGeneratingPanels>false</aflpGeneratingPanels><signalNormalizationMethod>0</signalNormalizationMethod><signalNormalizationScope>2</signalNormalizationScope><blueDyeSelected>false</blueDyeSelected><greenDyeSelected>false</greenDyeSelected><yellowDyeSelected>false</yellowDyeSelected><redDyeSelected>false</redDyeSelected><purpleDyeSelected>false</purpleDyeSelected><orangeDyeSelected>false</orangeDyeSelected><useMLCV>false</useMLCV><spikeMaxPeakWidthThreshold>0.4</spikeMaxPeakWidthThreshold><spikeLadderCutoffThreshold>0.2</spikeLadderCutoffThreshold><spikeDetectionEnabled>true</spikeDetectionEnabled></alleleCallerParameter><qualityValueProcessParameter><AnalysisParameter/><bleedThroughQualityWeight>0.0</bleedThroughQualityWeight><splitPeakQualityWeight>0.5</splitPeakQualityWeight><spikyPeakQualityWeight>0.5</spikyPeakQualityWeight><oneBPQualityWeight>0.5</oneBPQualityWeight><broadPeakQualityWeight>0.8</broadPeakQualityWeight><backgroundPeakQualityWeight>0.5</backgroundPeakQualityWeight><binningQualityWeight>0.8</binningQualityWeight><peakAbsoluteHeightQualityWeight>0.3</peakAbsoluteHeightQualityWeight><highPeakHeightQualityWeight>0.3</highPeakHeightQualityWeight><spikeMarkerPqvQualityWeight>0.3</spikeMarkerPqvQualityWeight><alleleNumberMarkerPqvQualityWeight>1.0</alleleNumberMarkerPqvQualityWeight><BroadPeakSQPqvQualityWeight>0.5</BroadPeakSQPqvQualityWeight><profilePullupQualityThreshold>0.5</profilePullupQualityThreshold><peakHeightRatioQualityWeight>0.3</peakHeightRatioQualityWeight><offscaleQualityWeight>0.8</offscaleQualityWeight><doublePeakQualityWeight>0.5</doublePeakQualityWeight><narrowBinQualityWeight>0.5</narrowBinQualityWeight><controlAlleleQualityWeight>1.0</controlAlleleQualityWeight><overlapQualityWeight>0.8</overlapQualityWeight><crossTalkPeakQualityWeight>0.5</crossTalkPeakQualityWeight><alSpikeMarkerPqvQualityWeight>1.0</alSpikeMarkerPqvQualityWeight><alOffscaleMarkerPqvQualityWeight>1.0</alOffscaleMarkerPqvQualityWeight></qualityValueProcessParameter><geneScanAnalyzerParameter><AnalysisParameter/><analysisParams_fullRange>true</analysisParams_fullRange><analysisParams_analStartPt>0</analysisParams_analStartPt><analysisParams_analStopPt>10000</analysisParams_analStopPt><analysisParams_allSizes>true</analysisParams_allSizes><analysisParams_startSize>0</analysisParams_startSize><analysisParams_stopSize>1000</analysisParams_stopSize><analysisParams_multicomponent>true</analysisParams_multicomponent><analysisParams_baseline>true</analysisParams_baseline><analysisParams_smoothValue>2</analysisParams_smoothValue><analysisParams_pkThreshold_blue>50</analysisParams_pkThreshold_blue><analysisParams_pkThreshold_green>50</analysisParams_pkThreshold_green><analysisParams_pkThreshold_yellow>50</analysisParams_pkThreshold_yellow><analysisParams_pkThreshold_red>50</analysisParams_pkThreshold_red><analysisParams_pkThreshold_purple>50</analysisParams_pkThreshold_purple><analysisParams_pkThreshold_orange>50</analysisParams_pkThreshold_orange><analysisParams_pkMinPeakWidth>3</analysisParams_pkMinPeakWidth><analysisParams_sizeCallMethod>4</analysisParams_sizeCallMethod><analysisParams_pkCorrMethod>0</analysisParams_pkCorrMethod><analysisParams_pkCorrLimit>30</analysisParams_pkCorrLimit></geneScanAnalyzerParameter></xmlAnalysisMethod><xmlAnalysisMethod><analysisMethodName>Mouse 21plex_100rfu</analysisMethodName><originationProduct>GMIDX v1.2</originationProduct><createdDate>1481135267541</createdDate><modifiedDate>1481135294487</modifiedDate><userName>gmidx</userName><applicationMode>2</applicationMode><signalProcessMode>2</signalProcessMode><analysisFullRange>true</analysisFullRange><analysisStartPt>0</analysisStartPt><analysisStopPt>10000</analysisStopPt><sizeCallAllSizes>true</sizeCallAllSizes><sizeCallStartSize>0.0</sizeCallStartSize><sizeCallStopSize>1000.0</sizeCallStopSize><smoothValue>2</smoothValue><thresholdMap><Key>Sizing Quality (SQ)</Key><QualityThreshold><goodIndicator>0.75</goodIndicator><badIndicator>0.25</badIndicator><name>Sizing Quality (SQ)</name><result>Pass</result></QualityThreshold></thresholdMap><thresholdMap><Key>Genotype Quality (GQ)</Key><QualityThreshold><goodIndicator>0.75</goodIndicator><badIndicator>0.25</badIndicator><name>Genotype Quality (GQ)</name><result>Pass</result></QualityThreshold></thresholdMap><multiComponenterParameter><AnalysisParameter/></multiComponenterParameter><baselinerParameter><AnalysisParameter/><windowSize>51</windowSize><spikeSize>5</spikeSize></baselinerParameter><peakDetectorParameter><AnalysisParameter/><degree>3</degree><window>15</window><degreeTetri>3</degreeTetri><windowTetri>9</windowTetri><minHeightBlue>100</minHeightBlue><minHeightGreen>100</minHeightGreen><minHeightYellow>100</minHeightYellow><minHeightRed>100</minHeightRed><minHeightPurple>50</minHeightPurple><minHeightOrange>50</minHeightOrange><minWidth>2</minWidth><tauB>0.0</tauB><tauE>0.0</tauE><heightAutoDetermined>false</heightAutoDetermined><applyNormalization>true</applyNormalization></peakDetectorParameter><sizeMatcherParameter><AnalysisParameter/></sizeMatcherParameter><sizeCallerParameter><AnalysisParameter/><sizeCallMethod>Local Southern</sizeCallMethod></sizeCallerParameter><alleleCallerParameter><AnalysisParameter/><notStrMarker_cutOffValue>0.0</notStrMarker_cutOffValue><notStrMarker_cutOffValue_b>0.25</notStrMarker_cutOffValue_b><notStrMarker_cutOffValue_g>0.25</notStrMarker_cutOffValue_g><notStrMarker_cutOffValue_y>0.25</notStrMarker_cutOffValue_y><notStrMarker_cutOffValue_r>0.25</notStrMarker_cutOffValue_r><notStrMarker_cutOffValue_p>0.25</notStrMarker_cutOffValue_p><notStrMarker_cutOffValue_o>0.25</notStrMarker_cutOffValue_o><notStrMarker_plusADistance>0.0</notStrMarker_plusADistance><notStrMarker_plusADistanceRight>0.0</notStrMarker_plusADistanceRight><notStrMarker_plusARatio>0.0</notStrMarker_plusARatio><notStrMarker_minusADistance>0.0</notStrMarker_minusADistance><notStrMarker_minusADistanceRight>0.0</notStrMarker_minusADistanceRight><notStrMarker_minusARatio>0.0</notStrMarker_minusARatio><notStrMarker_stutterDistance>0.0</notStrMarker_stutterDistance><notStrMarker_stutterDistanceRight>0.0</notStrMarker_stutterDistanceRight><notStrMarker_stutterRatio>0.0</notStrMarker_stutterRatio><monoNucleotide_cutOffValue>0.25</monoNucleotide_cutOffValue><monoNucleotide_plusADistance>0.0</monoNucleotide_plusADistance><monoNucleotide_plusADistanceRight>0.0</monoNucleotide_plusADistanceRight><monoNucleotide_plusARatio>0.0</monoNucleotide_plusARatio><monoNucleotide_minusADistance>0.0</monoNucleotide_minusADistance><monoNucleotide_minusADistanceRight>0.0</monoNucleotide_minusADistanceRight><monoNucleotide_minusARatio>0.0</monoNucleotide_minusARatio><monoNucleotide_stutterDistance>0.0</monoNucleotide_stutterDistance><monoNucleotide_stutterDistanceRight>0.0</monoNucleotide_stutterDistanceRight><monoNucleotide_stutterRatio>0.0</monoNucleotide_stutterRatio><monoNucleotide_plus_stutterDistance>0.0</monoNucleotide_plus_stutterDistance><monoNucleotide_plus_stutterDistanceRight>0.0</monoNucleotide_plus_stutterDistanceRight><monoNucleotide_plus_stutterRatio>0.0</monoNucleotide_plus_stutterRatio><diNucleotide_cutOffValue>0.32</diNucleotide_cutOffValue><diNucleotide_plusADistance>1.6</diNucleotide_plusADistance><diNucleotide_plusADistanceRight>0.0</diNucleotide_plusADistanceRight><diNucleotide_plusARatio>0.95</diNucleotide_plusARatio><diNucleotide_minusADistance>0.0</diNucleotide_minusADistance><diNucleotide_minusADistanceRight>0.0</diNucleotide_minusADistanceRight><diNucleotide_minusARatio>0.0</diNucleotide_minusARatio><diNucleotide_stutterDistance>3.0</diNucleotide_stutterDistance><diNucleotide_stutterDistanceRight>0.0</diNucleotide_stutterDistanceRight><diNucleotide_stutterRatio>0.95</diNucleotide_stutterRatio><diNucleotide_plus_stutterDistance>0.0</diNucleotide_plus_stutterDistance><diNucleotide_plus_stutterDistanceRight>0.0</diNucleotide_plus_stutterDistanceRight><diNucleotide_plus_stutterRatio>0.0</diNucleotide_plus_stutterRatio><triNucleotide_cutOffValue>0.0</triNucleotide_cutOffValue><triNucleotide_plusADistance>1.6</triNucleotide_plusADistance><triNucleotide_plusADistanceRight>0.0</triNucleotide_plusADistanceRight><triNucleotide_plusARatio>0.95</triNucleotide_plusARatio><triNucleotide_minusADistance>0.0</triNucleotide_minusADistance><triNucleotide_minusADistanceRight>0.0</triNucleotide_minusADistanceRight><triNucleotide_minusARatio>0.0</triNucleotide_minusARatio><triNucleotide_stutterDistance>0.0</triNucleotide_stutterDistance><triNucleotide_stutterDistanceRight>0.0</triNucleotide_stutterDistanceRight><triNucleotide_stutterRatio>0.0</triNucleotide_stutterRatio><triNucleotide_plus_stutterDistance>0.0</triNucleotide_plus_stutterDistance><triNucleotide_plus_stutterDistanceRight>0.0</triNucleotide_plus_stutterDistanceRight><triNucleotide_plus_stutterRatio>0.0</triNucleotide_plus_stutterRatio><tetriNucleotide_cutOffValue>0.0</tetriNucleotide_cutOffValue><tetriNucleotide_plusADistance>1.6</tetriNucleotide_plusADistance><tetriNucleotide_plusADistanceRight>0.0</tetriNucleotide_plusADistanceRight><tetriNucleotide_plusARatio>0.95</tetriNucleotide_plusARatio><tetriNucleotide_minusADistance>0.0</tetriNucleotide_minusADistance><tetriNucleotide_minusADistanceRight>0.0</tetriNucleotide_minusADistanceRight><tetriNucleotide_minusARatio>0.0</tetriNucleotide_minusARatio><tetriNucleotide_stutterDistance>4.75</tetriNucleotide_stutterDistance><tetriNucleotide_stutterDistanceRight>3.25</tetriNucleotide_stutterDistanceRight><tetriNucleotide_stutterRatio>0.0</tetriNucleotide_stutterRatio><tetriNucleotide_plus_stutterDistance>0.0</tetriNucleotide_plus_stutterDistance><tetriNucleotide_plus_stutterDistanceRight>0.0</tetriNucleotide_plus_stutterDistanceRight><tetriNucleotide_plus_stutterRatio>0.0</tetriNucleotide_plus_stutterRatio><useMarkerStutterPercentage>true</useMarkerStutterPercentage><binSet>Mouse 21plex</binSet><warningPeakHeightRatioThreshold>0.7</warningPeakHeightRatioThreshold><warningPeakHeightThresholdHomozygous>200.0</warningPeakHeightThresholdHomozygous><warningPeakHeightThresholdHeterozygous>100.0</warningPeakHeightThresholdHeterozygous><warningHighPeakHeightThreshold>5000.0</warningHighPeakHeightThreshold><warningMaxAlleleNumber>2</warningMaxAlleleNumber><warningPeakWidthThreshold>1.5</warningPeakWidthThreshold><warningDoublePeakThreshold>0.5</warningDoublePeakThreshold><warningBleedthroughHeightThreshold>0.05</warningBleedthroughHeightThreshold><warningBleedthroughScanThreshold>2</warningBleedthroughScanThreshold><warningCrossTalkHeightThreshold>0.05</warningCrossTalkHeightThreshold><warningCrossTalkScanThreshold>1</warningCrossTalkScanThreshold><warningMinPeakWidthThreshold>0.3</warningMinPeakWidthThreshold><snapShotSNPCutOffValue>0.3</snapShotSNPCutOffValue><olaCutOffValue>0.3</olaCutOffValue><olaRemovePlusLabel>false</olaRemovePlusLabel><olaPlusFrom>0.0</olaPlusFrom><olaPlusTo>1.6</olaPlusTo><olaPlusPercentage>5.0</olaPlusPercentage><olaRemoveMinusLabel>false</olaRemoveMinusLabel><olaMinusFrom>0.0</olaMinusFrom><olaMinusTo>3.0</olaMinusTo><olaMinusPercent>5.0</olaMinusPercent><zipChuteLadderCutoffValue>0.3</zipChuteLadderCutoffValue><zipchuteCutOffValue>0.3</zipchuteCutOffValue><needClustering>true</needClustering><withinRunClustering>false</withinRunClustering><clusterCVThreshold>0.95</clusterCVThreshold><clusterSigmaSeparation>6.0</clusterSigmaSeparation><clusterHardyWeinbergP>0.01</clusterHardyWeinbergP><clusterNumberCluster>2.0</clusterNumberCluster><clusterAngleDifference>1.2</clusterAngleDifference><clusterCallRate>0.8</clusterCallRate><clusterSignalMedian>2.4</clusterSignalMedian><clusterModelFit>0.92</clusterModelFit><clusterSampleSignalThreshold>500.0</clusterSampleSignalThreshold><clusterSampleTemplateThreshold>0.01</clusterSampleTemplateThreshold><clearRangeBlueDyeFrom>0.0</clearRangeBlueDyeFrom><clearRangeBlueDyeTo>0.0</clearRangeBlueDyeTo><clearRangeGreenDyeFrom>0.0</clearRangeGreenDyeFrom><clearRangeGreenDyeTo>0.0</clearRangeGreenDyeTo><clearRangeYellowDyeFrom>0.0</clearRangeYellowDyeFrom><clearRangeYellowDyeTo>0.0</clearRangeYellowDyeTo><clearRangeRedDyeFrom>0.0</clearRangeRedDyeFrom><clearRangeRedDyeTo>0.0</clearRangeRedDyeTo><clearRangePurpleDyeFrom>0.0</clearRangePurpleDyeFrom><clearRangePurpleDyeTo>0.0</clearRangePurpleDyeTo><clearRangeOrangeDyeFrom>0.0</clearRangeOrangeDyeFrom><clearRangeOrangeDyeTo>0.0</clearRangeOrangeDyeTo><pentaNucleotide_cutOffValue>0.0</pentaNucleotide_cutOffValue><pentaNucleotide_plusADistance>1.6</pentaNucleotide_plusADistance><pentaNucleotide_plusADistanceRight>0.0</pentaNucleotide_plusADistanceRight><pentaNucleotide_plusARatio>0.95</pentaNucleotide_plusARatio><pentaNucleotide_minusADistance>0.0</pentaNucleotide_minusADistance><pentaNucleotide_minusADistanceRight>0.0</pentaNucleotide_minusADistanceRight><pentaNucleotide_minusARatio>0.0</pentaNucleotide_minusARatio><pentaNucleotide_stutterDistance>0.0</pentaNucleotide_stutterDistance><pentaNucleotide_stutterDistanceRight>0.0</pentaNucleotide_stutterDistanceRight><pentaNucleotide_stutterRatio>0.0</pentaNucleotide_stutterRatio><pentaNucleotide_plus_stutterDistance>0.0</pentaNucleotide_plus_stutterDistance><pentaNucleotide_plus_stutterDistanceRatio>0.0</pentaNucleotide_plus_stutterDistanceRatio><pentaNucleotide_plus_stutterRatio>0.0</pentaNucleotide_plus_stutterRatio><hexNucleotide_cutOffValue>0.0</hexNucleotide_cutOffValue><hexNucleotide_plusADistance>1.6</hexNucleotide_plusADistance><hexNucleotide_plusADistanceRight>0.0</hexNucleotide_plusADistanceRight><hexNucleotide_plusARatio>0.95</hexNucleotide_plusARatio><hexNucleotide_minusADistance>0.0</hexNucleotide_minusADistance><hexNucleotide_minusADistanceRight>0.0</hexNucleotide_minusADistanceRight><hexNucleotide_minusARatio>0.0</hexNucleotide_minusARatio><hexNucleotide_stutterDistance>0.0</hexNucleotide_stutterDistance><hexNucleotide_stutterDistanceRight>0.0</hexNucleotide_stutterDistanceRight><hexNucleotide_stutterRatio>0.0</hexNucleotide_stutterRatio><hexNucleotide_plus_stutterDistance>0.0</hexNucleotide_plus_stutterDistance><hexNucleotide_plus_stutterDistanceRight>0.0</hexNucleotide_plus_stutterDistanceRight><hexNucleotide_plus_stutterRatio>0.0</hexNucleotide_plus_stutterRatio><binWidth>1.0</binWidth><aflpAlleleLabelling>true</aflpAlleleLabelling><aflpThreshold>100.0</aflpThreshold><aflpThresholdType>1</aflpThresholdType><aflpKeepLargeVariantCommonAllele>false</aflpKeepLargeVariantCommonAllele><aflpVariantRatio>1.8</aflpVariantRatio><aflpGeneratingPanelsSample>1</aflpGeneratingPanelsSample><subsettingSampleColumn>2</subsettingSampleColumn><subsettingSampleOperation>1</subsettingSampleOperation><aflpThresholdOne>0.0</aflpThresholdOne><aflpThresholdTwo>0.0</aflpThresholdTwo><aflpThresholdThree>0.0</aflpThresholdThree><aflpThresholdFour>0.0</aflpThresholdFour><aflpThresholdFive>0.0</aflpThresholdFive><aflpThresholdSix>0.0</aflpThresholdSix><aflpThresholdSeven>0.0</aflpThresholdSeven><aflpThresholdEight>0.0</aflpThresholdEight><aflpLabel>0</aflpLabel><aflpLabelOne>1</aflpLabelOne><aflpRangeStart>50.0</aflpRangeStart><aflpRangeEnd>500.0</aflpRangeEnd><aflpKeepCommonAllele>false</aflpKeepCommonAllele><aflpDeleteCommonAlleleWithinRun>false</aflpDeleteCommonAlleleWithinRun><aflpGeneratingPanels>false</aflpGeneratingPanels><signalNormalizationMethod>0</signalNormalizationMethod><signalNormalizationScope>2</signalNormalizationScope><blueDyeSelected>false</blueDyeSelected><greenDyeSelected>false</greenDyeSelected><yellowDyeSelected>false</yellowDyeSelected><redDyeSelected>false</redDyeSelected><purpleDyeSelected>false</purpleDyeSelected><orangeDyeSelected>false</orangeDyeSelected><useMLCV>false</useMLCV><spikeMaxPeakWidthThreshold>0.4</spikeMaxPeakWidthThreshold><spikeLadderCutoffThreshold>0.2</spikeLadderCutoffThreshold><spikeDetectionEnabled>true</spikeDetectionEnabled></alleleCallerParameter><qualityValueProcessParameter><AnalysisParameter/><bleedThroughQualityWeight>0.0</bleedThroughQualityWeight><splitPeakQualityWeight>0.5</splitPeakQualityWeight><spikyPeakQualityWeight>0.5</spikyPeakQualityWeight><oneBPQualityWeight>0.5</oneBPQualityWeight><broadPeakQualityWeight>0.8</broadPeakQualityWeight><backgroundPeakQualityWeight>0.5</backgroundPeakQualityWeight><binningQualityWeight>0.8</binningQualityWeight><peakAbsoluteHeightQualityWeight>0.3</peakAbsoluteHeightQualityWeight><highPeakHeightQualityWeight>0.3</highPeakHeightQualityWeight><spikeMarkerPqvQualityWeight>0.3</spikeMarkerPqvQualityWeight><alleleNumberMarkerPqvQualityWeight>1.0</alleleNumberMarkerPqvQualityWeight><BroadPeakSQPqvQualityWeight>0.5</BroadPeakSQPqvQualityWeight><profilePullupQualityThreshold>0.5</profilePullupQualityThreshold><peakHeightRatioQualityWeight>0.3</peakHeightRatioQualityWeight><offscaleQualityWeight>0.8</offscaleQualityWeight><doublePeakQualityWeight>0.5</doublePeakQualityWeight><narrowBinQualityWeight>0.5</narrowBinQualityWeight><controlAlleleQualityWeight>1.0</controlAlleleQualityWeight><overlapQualityWeight>0.8</overlapQualityWeight><crossTalkPeakQualityWeight>0.5</crossTalkPeakQualityWeight><alSpikeMarkerPqvQualityWeight>1.0</alSpikeMarkerPqvQualityWeight><alOffscaleMarkerPqvQualityWeight>1.0</alOffscaleMarkerPqvQualityWeight></qualityValueProcessParameter><geneScanAnalyzerParameter><AnalysisParameter/><analysisParams_fullRange>true</analysisParams_fullRange><analysisParams_analStartPt>0</analysisParams_analStartPt><analysisParams_analStopPt>10000</analysisParams_analStopPt><analysisParams_allSizes>true</analysisParams_allSizes><analysisParams_startSize>0</analysisParams_startSize><analysisParams_stopSize>1000</analysisParams_stopSize><analysisParams_multicomponent>true</analysisParams_multicomponent><analysisParams_baseline>true</analysisParams_baseline><analysisParams_smoothValue>2</analysisParams_smoothValue><analysisParams_pkThreshold_blue>50</analysisParams_pkThreshold_blue><analysisParams_pkThreshold_green>50</analysisParams_pkThreshold_green><analysisParams_pkThreshold_yellow>50</analysisParams_pkThreshold_yellow><analysisParams_pkThreshold_red>50</analysisParams_pkThreshold_red><analysisParams_pkThreshold_purple>50</analysisParams_pkThreshold_purple><analysisParams_pkThreshold_orange>50</analysisParams_pkThreshold_orange><analysisParams_pkMinPeakWidth>3</analysisParams_pkMinPeakWidth><analysisParams_sizeCallMethod>4</analysisParams_sizeCallMethod><analysisParams_pkCorrMethod>0</analysisParams_pkCorrMethod><analysisParams_pkCorrLimit>30</analysisParams_pkCorrLimit></geneScanAnalyzerParameter></xmlAnalysisMethod></AnalysisMethodContainer>
