# Supplementary material for: Interlaboratory study to validate a STR profiling method for intraspecies identification of mouse cell lines
Source: PLoS One. 2019 Jun 20;14(6):e0218412. doi: 10.1371/journal.pone.0218412 (PMC6586308; doi:10.1371/journal.pone.0218412)
Supplement: S4 File — (ZIP) [file pone.0218412.s004.zip › GeneMapper ID-X files/Bins and Panels/Mouse 21plex_bins.txt]

Version	GMID-X v 1.2
Chemistry Kit	Mouse 21plex
BinSet Name	Mouse 21plex
Panel Name	21plex
Marker Name	18-3
12	132.0	0.4	0.4	virtual
12.2	134.0	0.4	0.4	
13	135.94	0.4	0.4	virtual
14	140.11	0.4	0.4	virtual
15	144.0	0.4	0.4	
16	148.25	0.4	0.4	
17	152.33	0.4	0.4	
18	156.4	0.4	0.4	
19	160.6	0.4	0.4	
20	164.55	0.4	0.4	
21	168.8	0.4	0.4	
22	172.7	0.4	0.4	
23	176.7	0.4	0.4	
24	180.76	0.4	0.4	
25	184.74	0.4	0.4	
26	188.64	0.4	0.4	virtual
27	192.45	0.4	0.4	virtual
27.1	193.69	0.4	0.4	
28	196.5	0.4	0.4	virtual
28.1	197.45	0.4	0.4	
Marker Name	4-2
13	204.05	0.4	0.4	
14	208.05	0.4	0.4	
15	212.0	0.4	0.4	
15.3	215.0	0.4	0.4	
16	216.0	0.4	0.4	
16.3	219.1	0.4	0.4	
17	220.1	0.4	0.4	
17.1	221.1	0.4	0.4	
17.3	223.1	0.4	0.4	
18	224.1	0.4	0.4	
18.3	227.2	0.4	0.4	
19.3	231.25	0.4	0.4	
20.3	235.3	0.4	0.4	
21.3	239.3	0.4	0.4	
22.3	243.5	0.4	0.4	
23.3	247.5	0.4	0.4	
24.3	251.5	0.4	0.4	virtual
Marker Name	11-1
16	262.2	0.4	0.4	virtual
17	266.3	0.4	0.4	
17.2	268.03	0.4	0.4	
17.3	269.06	0.4	0.4	
18.2	272.2	0.4	0.4	
18.3	273.23	0.4	0.4	
19	274.21	0.4	0.4	
19.1	275.24	0.4	0.4	
19.2	276.37	0.4	0.4	
19.3	277.35	0.4	0.4	
20	278.27	0.4	0.4	
20.1	279.25	0.4	0.4	
20.2	280.2	0.4	0.4	
20.3	281.16	0.4	0.4	
21	282.19	0.4	0.4	
21.1	283.12	0.4	0.4	
21.2	284.1	0.4	0.4	
21.3	284.97	0.4	0.4	
22.2	287.75	0.4	0.4	
22.3	288.83	0.4	0.4	
23.3	292.7	0.4	0.4	
24.3	296.71	0.4	0.4	virtual
Marker Name	6-7
10	323.38	0.4	0.4	virtual
11	327.55	0.4	0.4	
12	331.5	0.4	0.4	
13	335.45	0.4	0.4	
14	339.5	0.4	0.4	
15	343.6	0.4	0.4	
16	347.7	0.4	0.4	
17	351.7	0.4	0.4	
17.3	354.7	0.4	0.4	
18	355.7	0.4	0.4	
19	359.7	0.4	0.4	
19.3	362.7	0.4	0.4	
20	363.75	0.4	0.4	
20.1	364.7	0.4	0.4	
21	367.7	0.4	0.4	
22	371.7	0.4	0.4	
23	375.7	0.4	0.4	
23.1	376.7	0.4	0.4	
24	379.75	0.4	0.4	
25	383.75	0.4	0.4	virtual
26	387.85	0.4	0.4	
27	391.8	0.4	0.4	virtual
28	395.8	0.4	0.4	virtual
29	399.7	0.4	0.4	virtual
58	515.6	0.4	0.4	
Marker Name	19-2
9	528.5	0.4	0.4	virtual
10	532.54	0.4	0.4	
11	536.5	0.4	0.4	
12	540.6	0.4	0.4	
13	544.5	0.4	0.4	
14	548.6	0.4	0.4	
14.3	551.5	0.4	0.4	
15	552.6	0.4	0.4	
16	556.7	0.4	0.4	
17	560.7	0.4	0.4	virtual
18	564.7	0.4	0.4	virtual
19	568.7	0.4	0.4	virtual
Marker Name	1-2
11	99.7	0.4	0.4	virtual
12	103.6	0.4	0.4	
13	108.0	0.4	0.4	
14	112.0	0.4	0.4	
15	116.2	0.4	0.4	
16	120.1	0.4	0.4	
16.2	122.1	0.4	0.4	
17	124.2	0.4	0.4	
18	128.25	0.4	0.4	
19	132.25	0.4	0.4	
20	136.2	0.4	0.4	
21	140.4	0.4	0.4	
22	144.7	0.4	0.4	
23	148.7	0.4	0.4	virtual
24	152.7	0.4	0.4	virtual
25	156.7	0.4	0.4	virtual
26	160.7	0.4	0.4	virtual
27	164.7	0.4	0.4	virtual
28	168.7	0.4	0.4	virtual
29	172.7	0.4	0.4	
29.1	173.6	0.4	0.4	virtual
30.1	177.6	0.4	0.4	
Marker Name	7-1
19.2	182.5	0.4	0.4	
20.2	186.5	0.4	0.4	virtual
21.2	190.5	0.4	0.4	virtual
22.2	194.5	0.4	0.4	
23.2	198.6	0.4	0.4	
24.2	202.8	0.4	0.4	
25	204.8	0.4	0.4	
25.2	206.9	0.4	0.4	
26	208.9	0.4	0.4	
26.2	210.9	0.4	0.4	
27	212.9	0.4	0.4	
27.2	214.9	0.4	0.4	
28	216.9	0.4	0.4	
28.2	219.1	0.4	0.4	
29	221.0	0.4	0.4	
30	225.0	0.4	0.4	virtual
31	229.1	0.4	0.4	virtual
31.3	231.5	0.4	0.4	
32	233.0	0.4	0.4	virtual
33	237.07	0.4	0.4	
33.2	239.4	0.4	0.4	
34	241.08	0.4	0.4	virtual
35	245.0	0.4	0.4	virtual
36	249.0	0.4	0.4	virtual
Marker Name	Human D8
Marker Name	1-1
8	322.1	0.4	0.4	virtual
9	326.1	0.4	0.4	virtual
10	330.1	0.4	0.4	
11	334.2	0.4	0.4	
12	338.1	0.4	0.4	
13	342.1	0.4	0.4	
14	346.1	0.4	0.4	
15	350.1	0.4	0.4	
16	354.1	0.4	0.4	
17	358.1	0.4	0.4	
18	362.1	0.4	0.4	
19	366.1	0.4	0.4	
20	370.1	0.4	0.4	virtual
21	374.1	0.4	0.4	virtual
Marker Name	3-2
7	422.7	0.4	0.4	virtual
8	426.7	0.4	0.4	virtual
9	430.7	0.4	0.4	
10	434.4	0.4	0.4	
11	438.5	0.4	0.4	
12	442.4	0.4	0.4	
13	446.6	0.4	0.4	
13.1	447.6	0.4	0.4	
14	450.6	0.4	0.4	
15	454.7	0.4	0.4	
16	458.7	0.4	0.4	
17	462.8	0.4	0.4	
18	466.8	0.4	0.4	
19	470.9	0.4	0.4	
20	474.9	0.4	0.4	
21	478.9	0.4	0.4	virtual
22	483.0	0.4	0.4	virtual
23	487.0	0.4	0.4	virtual
24	491.0	0.4	0.4	virtual
25	495.1	0.4	0.4	virtual
Marker Name	8-1
6	503.2	0.4	0.4	
7	507.2	0.4	0.4	virtual
8	511.24	0.4	0.4	virtual
9	515.2	0.4	0.4	virtual
10	519.2	0.4	0.4	virtual
11	523.21	0.4	0.4	virtual
12	527.2	0.4	0.4	
12.3	530.2	0.4	0.4	
13	531.2	0.4	0.4	
14	535.2	0.4	0.4	
15	539.2	0.4	0.4	
16	543.2	0.4	0.4	
17	547.2	0.4	0.4	
18	551.2	0.4	0.4	
18.3	554.25	0.4	0.4	
19	555.2	0.4	0.4	
20	559.2	0.4	0.4	virtual
21	563.2	0.4	0.4	virtual
Marker Name	2-1
5	111.8	0.4	0.4	virtual
6	115.8	0.4	0.4	virtual
7	119.8	0.4	0.4	virtual
8	123.8	0.4	0.4	
9	127.8	0.4	0.4	
10	131.9	0.4	0.4	
11	135.9	0.4	0.4	
12	139.8	0.4	0.4	
13	143.8	0.4	0.4	
14	147.9	0.4	0.4	
15	152.1	0.4	0.4	
16	156.25	0.4	0.4	
17	160.25	0.4	0.4	
18	164.3	0.4	0.4	virtual
Marker Name	15-3
11	174.0	0.4	0.4	virtual
12	178.05	0.4	0.4	
13	182.0	0.4	0.4	virtual
14	186.0	0.4	0.4	
15	190.2	0.4	0.4	
15.3	193.22	0.4	0.4	
16	194.3	0.4	0.4	
17	198.3	0.4	0.4	
17.3	201.3	0.4	0.4	
18	202.3	0.4	0.4	
18.3	205.4	0.4	0.4	
19	206.3	0.4	0.4	
19.3	209.51	0.4	0.4	
20.3	213.4	0.4	0.4	
21.3	217.5	0.4	0.4	
22.3	221.6	0.4	0.4	
23.3	225.6	0.4	0.4	
24.3	229.75	0.4	0.4	
25.3	233.7	0.4	0.4	
26.3	237.7	0.4	0.4	
27.3	241.8	0.4	0.4	
28.1	243.6	0.4	0.4	
28.3	245.9	0.4	0.4	
29.3	250.1	0.4	0.4	
30.3	254.1	0.4	0.4	virtual
31.3	258.1	0.4	0.4	
32.3	262.1	0.4	0.4	virtual
Marker Name	6-4
12	273.1	0.4	0.4	virtual
12.2	275.04	0.4	0.4	
13	277.1	0.4	0.4	virtual
14	280.99	0.4	0.4	virtual
14.3	284.0	0.4	0.4	
15	285.1	0.4	0.4	
15.3	288.0	0.4	0.4	
16	289.07	0.4	0.4	
16.3	291.8	0.4	0.4	
17	293.0	0.4	0.4	
17.3	296.0	0.4	0.4	
18	297.0	0.4	0.4	
18.3	299.9	0.4	0.4	
19	301.0	0.4	0.4	
20	305.0	0.4	0.4	
21	309.0	0.4	0.4	
22	313.0	0.4	0.4	virtual
Marker Name	Human D4
Marker Name	11-2
9	395.5	0.4	0.4	virtual
10	399.3	0.4	0.4	virtual
11	403.3	0.4	0.4	virtual
12	407.4	0.4	0.4	
13	411.3	0.4	0.4	
13.2	413.3	0.4	0.4	
13.3	414.3	0.4	0.4	
14	415.3	0.4	0.4	
14.2	417.3	0.4	0.4	
14.3	418.3	0.4	0.4	
15	419.6	0.4	0.4	
15.3	422.3	0.4	0.4	
16	423.4	0.4	0.4	
16.3	426.3	0.4	0.4	
17	427.5	0.4	0.4	
17.2	429.5	0.4	0.4	
17.3	430.5	0.4	0.4	
18	431.5	0.4	0.4	
18.1	432.5	0.4	0.4	
19	435.6	0.4	0.4	
19.3	438.5	0.4	0.4	
20	439.5	0.4	0.4	
21	443.5	0.4	0.4	virtual
22	447.5	0.4	0.4	virtual
23	451.5	0.4	0.4	virtual
24	455.5	0.4	0.4	virtual
25	459.5	0.4	0.4	virtual
26	463.5	0.4	0.4	virtual
26.2	465.5	0.4	0.4	
27	467.6	0.4	0.4	virtual
Marker Name	17-2
10	184.2	0.4	0.4	virtual
11	188.2	0.4	0.4	
12	192.2	0.4	0.4	
13	196.2	0.4	0.4	
14	200.3	0.4	0.4	
14.2	202.2	0.4	0.4	
15	204.2	0.4	0.4	
15.1	205.2	0.4	0.4	
16	208.2	0.4	0.4	
17	212.2	0.4	0.4	
18	216.2	0.4	0.4	
19	220.2	0.4	0.4	
20	224.2	0.4	0.4	
21	228.2	0.4	0.4	
22	232.3	0.4	0.4	
23	236.3	0.4	0.4	virtual
Marker Name	12-1
13	256.2	0.4	0.4	virtual
14	260.2	0.4	0.4	virtual
15	264.2	0.4	0.4	
16	268.2	0.4	0.4	
16.1	269.2	0.4	0.4	
17	272.2	0.4	0.4	
17.1	273.2	0.4	0.4	
18	276.3	0.4	0.4	
18.1	277.3	0.4	0.4	
19	280.3	0.4	0.4	
19.1	281.2	0.4	0.4	
20	284.3	0.4	0.4	
21	288.2	0.4	0.4	
21.1	289.2	0.4	0.4	
22	292.2	0.4	0.4	
23	296.2	0.4	0.4	
24	300.2	0.4	0.4	
24.1	301.2	0.4	0.4	
25	304.2	0.4	0.4	virtual
26	308.2	0.4	0.4	virtual
Marker Name	5-5
10	320.4	0.4	0.4	virtual
11	324.6	0.4	0.4	
12	328.5	0.4	0.4	
13	332.55	0.4	0.4	
14	336.6	0.4	0.4	
15	340.6	0.4	0.4	
16	344.8	0.4	0.4	
17	348.8	0.4	0.4	
18	353.0	0.4	0.4	
19	357.0	0.4	0.4	
20	361.0	0.4	0.4	
21	365.0	0.4	0.4	
22	369.0	0.4	0.4	
23	373.0	0.4	0.4	virtual
Marker Name	X-1
15	383.6	0.4	0.4	virtual
15.2	385.5	0.4	0.4	
16	387.6	0.4	0.4	virtual
17	391.44	0.4	0.4	
17.1	392.5	0.4	0.4	
18	395.5	0.4	0.4	virtual
19	399.5	0.4	0.4	virtual
20	403.6	0.4	0.4	
21	407.6	0.4	0.4	
22	411.6	0.4	0.4	
23	415.6	0.4	0.4	
24	419.7	0.4	0.4	
25	423.7	0.4	0.4	
25.3	426.7	0.4	0.4	
26	427.7	0.4	0.4	
27	431.7	0.4	0.4	
28	435.7	0.4	0.4	
29	439.7	0.4	0.4	
30	443.6	0.4	0.4	
31	447.8	0.4	0.4	virtual
32	450.7	0.4	0.4	
33	454.8	0.4	0.4	virtual
34	458.8	0.4	0.4	virtual
35	462.8	0.4	0.4	virtual
36	466.8	0.4	0.4	virtual
37	470.9	0.4	0.4	
Marker Name	13-1
9	503.5	0.4	0.4	virtual
10	507.5	0.4	0.4	virtual
11	511.5	0.4	0.4	
12	515.5	0.4	0.4	virtual
13	519.5	0.4	0.4	virtual
14	523.5	0.4	0.4	
15	527.6	0.4	0.4	
15.1	528.6	0.4	0.4	
15.2	529.6	0.4	0.4	
16	531.5	0.4	0.4	
16.1	532.6	0.4	0.4	
16.2	533.6	0.4	0.4	
17	535.4	0.4	0.4	
17.1	536.5	0.4	0.4	
17.2	537.5	0.4	0.4	
18	539.5	0.4	0.4	
18.1	540.6	0.4	0.4	
18.2	541.5	0.4	0.4	
19	543.5	0.4	0.4	
19.1	544.7	0.4	0.4	
19.3	546.6	0.4	0.4	
20	547.6	0.4	0.4	
20.1	548.65	0.4	0.4	
21	551.65	0.4	0.4	virtual
