# Supplementary material for: Interlaboratory study to validate a STR profiling method for intraspecies identification of mouse cell lines
Source: PLoS One. 2019 Jun 20;14(6):e0218412. doi: 10.1371/journal.pone.0218412 (PMC6586308; doi:10.1371/journal.pone.0218412)
Supplement: S4 File — (ZIP) [file pone.0218412.s004.zip › GeneMapper ID-X files/Bins and Panels/Mouse 21plex_Panels.txt]

Version	GMID-X v 1.2
Kit type:	MICROSATELLITE
Chemistry Kit	Mouse 21plex	none
Panel	21plex	none
18-3	blue	125.0	198.5	-	2	none	
4-2	blue	203.0	255.0	-	2	none	
11-1	blue	260.0	300.0	-	2	none	
6-7	blue	315.0	518.0	-	2	none	
19-2	blue	525.0	580.0	-	2	none	
1-2	Green	95.0	178.8	-	2	none	
7-1	Green	181.5	250.0	-	2	none	
Human D8	Green	267.0	291.0	-	2	none	
1-1	Green	320.0	380.0	-	2	none	
3-2	Green	420.0	500.0	-	2	none	
8-1	Green	501.0	565.0	-	2	none	
2-1	Yellow	110.0	165.0	-	2	none	
15-3	Yellow	170.0	263.0	-	2	none	
6-4	Yellow	270.0	313.6	-	2	none	
Human D4	Yellow	319.0	360.0	-	2	none	
11-2	Yellow	390.0	475.0	-	2	none	
17-2	Red	180.0	240.0	-	2	none	
12-1	Red	255.0	310.0	-	2	none	
5-5	Red	318.0	374.0	-	2	none	
X-1	Red	380.0	475.0	-	2	none	
13-1	Red	500.0	555.0	-	2	none	
