# Supplementary material for: Interlaboratory study to validate a STR profiling method for intraspecies identification of mouse cell lines
Source: PLoS One. 2019 Jun 20;14(6):e0218412. doi: 10.1371/journal.pone.0218412 (PMC6586308; doi:10.1371/journal.pone.0218412)
Supplement: S4 File — (ZIP) [file pone.0218412.s004.zip › GeneMapper ID-X files/Plot settings/Traditional Genotype Plot.xml]

<?xml version="1.0" encoding="UTF-8"?>
<PlotSettingContainer xmlns:xsi="http://www.w3.org/2001/XMLSchema-instance" xsi:type="PlotSettingContainer"><appVersion>1.2</appVersion><fileVersion>1.0</fileVersion><xmlPlotSetting><name>Check LIZ Size Standard</name><userName>gmidx</userName><createdDate>1179952746000</createdDate><modifiedDate>1462199596500</modifiedDate><sdrSampleFileNameSelected>false</sdrSampleFileNameSelected><sdrSampleNameSelected>true</sdrSampleNameSelected><sdrPanelSelected>false</sdrPanelSelected><sdrPqvSQIselected>false</sdrPqvSQIselected><sdrPqvOSselected>false</sdrPqvOSselected><sdrPqvSQselected>true</sdrPqvSQselected><sdrMixedSamplePqvQualitySelected>false</sdrMixedSamplePqvQualitySelected><sdrOmrSamplePqvQualitySelected>false</sdrOmrSamplePqvQualitySelected><sdrSampleGenotypeQualitySelected>false</sdrSampleGenotypeQualitySelected><sdrSpikeSamplePqvQualitySelected>false</sdrSpikeSamplePqvQualitySelected><gdrSampleFileNameSelected>false</gdrSampleFileNameSelected><gdrSampleNameSelected>true</gdrSampleNameSelected><gdrPanelSelected>false</gdrPanelSelected><gdrMarkerSelected>true</gdrMarkerSelected><gdrPqvOSselected>true</gdrPqvOSselected><gdrPqvSHPselected>false</gdrPqvSHPselected><gdrPqvOBAselected>false</gdrPqvOBAselected><gdrPqvSPAselected>false</gdrPqvSPAselected><gdrPqvSPselected>false</gdrPqvSPselected><gdrPqvBINselected>true</gdrPqvBINselected><gdrPqvPHRselected>true</gdrPqvPHRselected><gdrPqvLPHselected>true</gdrPqvLPHselected><gdrPqvHPHselected>true</gdrPqvHPHselected><gdrSpikeMarkerPqvSelected>true</gdrSpikeMarkerPqvSelected><gdrPqvPPUselected>true</gdrPqvPPUselected><gdrPqvSPUselected>true</gdrPqvSPUselected><gdrPqvANEselected>true</gdrPqvANEselected><gdrPqvBDselected>true</gdrPqvBDselected><gdrPqvDPselected>false</gdrPqvDPselected><gdrPqvNBselected>false</gdrPqvNBselected><gdrPqvCCselected>true</gdrPqvCCselected><gdrPqvOverLapSelected>false</gdrPqvOverLapSelected><gdrPqvGQselected>true</gdrPqvGQselected><dyeSamplePeakSelected>true</dyeSamplePeakSelected><stSampleFileNameSelected>true</stSampleFileNameSelected><stMarkerSelected>true</stMarkerSelected><alleleCallSelected>true</alleleCallSelected><minutesSelected>true</minutesSelected><sizeSelected>true</sizeSelected><peakHeightSelected>true</peakHeightSelected><peakAreaSelected>true</peakAreaSelected><dataPointSelected>true</dataPointSelected><sizingTableFontName>Arial</sizingTableFontName><sizingTableFontSize>11</sizingTableFontSize><assignedAlleleLabel1>Size</assignedAlleleLabel1><assignedAlleleLabel2>NONE</assignedAlleleLabel2><assignedAlleleLabel3>NONE</assignedAlleleLabel3><assignedAlleleLabel4>NONE</assignedAlleleLabel4><customAlleleLabel1>Size</customAlleleLabel1><customAlleleLabel2>NONE</customAlleleLabel2><customAlleleLabel3>NONE</customAlleleLabel3><customAlleleLabel4>NONE</customAlleleLabel4><allelicLadderLabel1>NONE</allelicLadderLabel1><allelicLadderLabel2>NONE</allelicLadderLabel2><allelicLadderLabel3>NONE</allelicLadderLabel3><allelicLadderLabel4>NONE</allelicLadderLabel4><artifactLabel1>NONE</artifactLabel1><artifactLabel2>Size</artifactLabel2><artifactLabel3>NONE</artifactLabel3><artifactLabel4>NONE</artifactLabel4><labelingFontName>Times New Roman</labelingFontName><labelingFontSize>10</labelingFontSize><showPqvTriggerPeak>false</showPqvTriggerPeak><showDataTypePrefix>false</showDataTypePrefix><showManualChangePrefix>false</showManualChangePrefix><invertMutantLabel>false</invertMutantLabel><labelingColorScheme>3</labelingColorScheme><plotDisplaySetting><persistenceMode>1</persistenceMode><numPane>4</numPane><dyeBlueSelected>false</dyeBlueSelected><dyeGreenSelected>false</dyeGreenSelected><dyeYellowSelected>false</dyeYellowSelected><dyeRedSelected>false</dyeRedSelected><dyePurpleSelected>false</dyePurpleSelected><dyeOrangeSelected>true</dyeOrangeSelected><dyeAllSelected>false</dyeAllSelected><showPaneHeader>true</showPaneHeader><showMarkerRange>true</showMarkerRange><showMarkerIndicator>true</showMarkerIndicator><showBin>true</showBin><plotMode>1</plotMode><showPeakPositionIndicators>false</showPeakPositionIndicators><controlsAtTopOfPane>false</controlsAtTopOfPane><laddersAtTopOfPane>false</laddersAtTopOfPane><showAlleleEditHistory>false</showAlleleEditHistory><showOffscale>true</showOffscale><showAlleleEditComment>true</showAlleleEditComment><xAxisMode>2</xAxisMode><yAxisScaleMode>1</yAxisScaleMode><yAxisScaleToUseValue>8191</yAxisScaleToUseValue><showToolBar>true</showToolBar><labelStatus>3</labelStatus><dyeMode>2</dyeMode><tableMode>1</tableMode><blueStartRange>0.0</blueStartRange><blueEndRange>1000.0</blueEndRange><greenStartRange>0.0</greenStartRange><greenEndRange>1000.0</greenEndRange><yellowStartRange>0.0</yellowStartRange><yellowEndRange>1000.0</yellowEndRange><redStartRange>0.0</redStartRange><redEndRange>1000.0</redEndRange><purpleStartRange>0.0</purpleStartRange><purpleEndRange>1000.0</purpleEndRange><orangeStartRange>0.0</orangeStartRange><orangeEndRange>1000.0</orangeEndRange><allDyeStartRange>50.0</allDyeStartRange><allDyeEndRange>550.0</allDyeEndRange><colorMode>0</colorMode><dyeBlueScaleFactor>1.0</dyeBlueScaleFactor><dyeGreenScaleFactor>1.0</dyeGreenScaleFactor><dyeYellowScaleFactor>1.0</dyeYellowScaleFactor><dyeRedScaleFactor>1.0</dyeRedScaleFactor><dyePurpleScaleFactor>1.0</dyePurpleScaleFactor><dyeOrangeScaleFactor>1.0</dyeOrangeScaleFactor><markerMargin>5</markerMargin><customColors>-13405973,-15937240,-16777216,-63482,-26317,-8355712,-6724096,-915324,-12602374,-14895826,-5046093,-39276,-1841112,-4024346,-14881137,-6684673</customColors><showSizeLabels>true</showSizeLabels></plotDisplaySetting></xmlPlotSetting><xmlPlotSetting><name>Check ROX Size Standard</name><userName>gmidx</userName><createdDate>1179952765000</createdDate><modifiedDate>1179952765000</modifiedDate><sdrSampleFileNameSelected>false</sdrSampleFileNameSelected><sdrSampleNameSelected>true</sdrSampleNameSelected><sdrPanelSelected>false</sdrPanelSelected><sdrPqvSQIselected>false</sdrPqvSQIselected><sdrPqvOSselected>false</sdrPqvOSselected><sdrPqvSQselected>true</sdrPqvSQselected><sdrMixedSamplePqvQualitySelected>false</sdrMixedSamplePqvQualitySelected><sdrOmrSamplePqvQualitySelected>false</sdrOmrSamplePqvQualitySelected><sdrSampleGenotypeQualitySelected>false</sdrSampleGenotypeQualitySelected><sdrSpikeSamplePqvQualitySelected>false</sdrSpikeSamplePqvQualitySelected><gdrSampleFileNameSelected>false</gdrSampleFileNameSelected><gdrSampleNameSelected>true</gdrSampleNameSelected><gdrPanelSelected>false</gdrPanelSelected><gdrMarkerSelected>true</gdrMarkerSelected><gdrPqvOSselected>true</gdrPqvOSselected><gdrPqvSHPselected>false</gdrPqvSHPselected><gdrPqvOBAselected>false</gdrPqvOBAselected><gdrPqvSPAselected>false</gdrPqvSPAselected><gdrPqvSPselected>false</gdrPqvSPselected><gdrPqvBINselected>true</gdrPqvBINselected><gdrPqvPHRselected>true</gdrPqvPHRselected><gdrPqvLPHselected>true</gdrPqvLPHselected><gdrPqvHPHselected>true</gdrPqvHPHselected><gdrSpikeMarkerPqvSelected>true</gdrSpikeMarkerPqvSelected><gdrPqvPPUselected>true</gdrPqvPPUselected><gdrPqvSPUselected>true</gdrPqvSPUselected><gdrPqvANEselected>true</gdrPqvANEselected><gdrPqvBDselected>true</gdrPqvBDselected><gdrPqvDPselected>false</gdrPqvDPselected><gdrPqvNBselected>false</gdrPqvNBselected><gdrPqvCCselected>true</gdrPqvCCselected><gdrPqvOverLapSelected>false</gdrPqvOverLapSelected><gdrPqvGQselected>true</gdrPqvGQselected><dyeSamplePeakSelected>true</dyeSamplePeakSelected><stSampleFileNameSelected>true</stSampleFileNameSelected><stMarkerSelected>true</stMarkerSelected><alleleCallSelected>true</alleleCallSelected><minutesSelected>true</minutesSelected><sizeSelected>true</sizeSelected><peakHeightSelected>true</peakHeightSelected><peakAreaSelected>true</peakAreaSelected><dataPointSelected>true</dataPointSelected><sizingTableFontName>Arial</sizingTableFontName><sizingTableFontSize>11</sizingTableFontSize><assignedAlleleLabel1>Allele Call</assignedAlleleLabel1><assignedAlleleLabel2>NONE</assignedAlleleLabel2><assignedAlleleLabel3>NONE</assignedAlleleLabel3><assignedAlleleLabel4>NONE</assignedAlleleLabel4><customAlleleLabel1>Allele Call</customAlleleLabel1><customAlleleLabel2>NONE</customAlleleLabel2><customAlleleLabel3>NONE</customAlleleLabel3><customAlleleLabel4>NONE</customAlleleLabel4><allelicLadderLabel1>Allele Call</allelicLadderLabel1><allelicLadderLabel2>NONE</allelicLadderLabel2><allelicLadderLabel3>NONE</allelicLadderLabel3><allelicLadderLabel4>NONE</allelicLadderLabel4><artifactLabel1>Artifact Label</artifactLabel1><artifactLabel2>NONE</artifactLabel2><artifactLabel3>NONE</artifactLabel3><artifactLabel4>NONE</artifactLabel4><labelingFontName>Times New Roman</labelingFontName><labelingFontSize>10</labelingFontSize><showPqvTriggerPeak>false</showPqvTriggerPeak><showDataTypePrefix>false</showDataTypePrefix><showManualChangePrefix>false</showManualChangePrefix><invertMutantLabel>false</invertMutantLabel><labelingColorScheme>3</labelingColorScheme><plotDisplaySetting><persistenceMode>1</persistenceMode><numPane>4</numPane><dyeBlueSelected>false</dyeBlueSelected><dyeGreenSelected>false</dyeGreenSelected><dyeYellowSelected>false</dyeYellowSelected><dyeRedSelected>true</dyeRedSelected><dyePurpleSelected>false</dyePurpleSelected><dyeOrangeSelected>false</dyeOrangeSelected><dyeAllSelected>false</dyeAllSelected><showPaneHeader>true</showPaneHeader><showMarkerRange>true</showMarkerRange><showMarkerIndicator>true</showMarkerIndicator><showBin>true</showBin><plotMode>1</plotMode><showPeakPositionIndicators>false</showPeakPositionIndicators><controlsAtTopOfPane>false</controlsAtTopOfPane><laddersAtTopOfPane>false</laddersAtTopOfPane><showAlleleEditHistory>false</showAlleleEditHistory><showOffscale>true</showOffscale><showAlleleEditComment>true</showAlleleEditComment><xAxisMode>2</xAxisMode><yAxisScaleMode>1</yAxisScaleMode><yAxisScaleToUseValue>8191</yAxisScaleToUseValue><showToolBar>true</showToolBar><labelStatus>3</labelStatus><dyeMode>2</dyeMode><tableMode>1</tableMode><blueStartRange>0.0</blueStartRange><blueEndRange>1000.0</blueEndRange><greenStartRange>0.0</greenStartRange><greenEndRange>1000.0</greenEndRange><yellowStartRange>0.0</yellowStartRange><yellowEndRange>1000.0</yellowEndRange><redStartRange>0.0</redStartRange><redEndRange>1000.0</redEndRange><purpleStartRange>0.0</purpleStartRange><purpleEndRange>1000.0</purpleEndRange><orangeStartRange>0.0</orangeStartRange><orangeEndRange>1000.0</orangeEndRange><allDyeStartRange>50.0</allDyeStartRange><allDyeEndRange>550.0</allDyeEndRange><colorMode>0</colorMode><dyeBlueScaleFactor>1.0</dyeBlueScaleFactor><dyeGreenScaleFactor>1.0</dyeGreenScaleFactor><dyeYellowScaleFactor>1.0</dyeYellowScaleFactor><dyeRedScaleFactor>1.0</dyeRedScaleFactor><dyePurpleScaleFactor>1.0</dyePurpleScaleFactor><dyeOrangeScaleFactor>1.0</dyeOrangeScaleFactor><markerMargin>5</markerMargin><customColors>-13405973,-15937240,-16777216,-63482,-26317,-8355712,-6724096,-915324,-12602374,-14895826,-5046093,-39276,-1841112,-4024346,-14881137,-6684673</customColors><showSizeLabels>true</showSizeLabels></plotDisplaySetting></xmlPlotSetting><xmlPlotSetting><name>Data Interpretation</name><userName>gmidx</userName><createdDate>1179953041000</createdDate><modifiedDate>1179953041000</modifiedDate><sdrSampleFileNameSelected>true</sdrSampleFileNameSelected><sdrSampleNameSelected>true</sdrSampleNameSelected><sdrPanelSelected>false</sdrPanelSelected><sdrPqvSQIselected>false</sdrPqvSQIselected><sdrPqvOSselected>true</sdrPqvOSselected><sdrPqvSQselected>true</sdrPqvSQselected><sdrMixedSamplePqvQualitySelected>true</sdrMixedSamplePqvQualitySelected><sdrOmrSamplePqvQualitySelected>true</sdrOmrSamplePqvQualitySelected><sdrSampleGenotypeQualitySelected>true</sdrSampleGenotypeQualitySelected><sdrSpikeSamplePqvQualitySelected>true</sdrSpikeSamplePqvQualitySelected><gdrSampleFileNameSelected>false</gdrSampleFileNameSelected><gdrSampleNameSelected>true</gdrSampleNameSelected><gdrPanelSelected>false</gdrPanelSelected><gdrMarkerSelected>true</gdrMarkerSelected><gdrPqvOSselected>true</gdrPqvOSselected><gdrPqvSHPselected>false</gdrPqvSHPselected><gdrPqvOBAselected>false</gdrPqvOBAselected><gdrPqvSPAselected>false</gdrPqvSPAselected><gdrPqvSPselected>false</gdrPqvSPselected><gdrPqvBINselected>true</gdrPqvBINselected><gdrPqvPHRselected>true</gdrPqvPHRselected><gdrPqvLPHselected>true</gdrPqvLPHselected><gdrPqvHPHselected>true</gdrPqvHPHselected><gdrSpikeMarkerPqvSelected>true</gdrSpikeMarkerPqvSelected><gdrPqvPPUselected>true</gdrPqvPPUselected><gdrPqvSPUselected>true</gdrPqvSPUselected><gdrPqvANEselected>true</gdrPqvANEselected><gdrPqvBDselected>true</gdrPqvBDselected><gdrPqvDPselected>false</gdrPqvDPselected><gdrPqvNBselected>false</gdrPqvNBselected><gdrPqvCCselected>true</gdrPqvCCselected><gdrPqvOverLapSelected>false</gdrPqvOverLapSelected><gdrPqvGQselected>true</gdrPqvGQselected><dyeSamplePeakSelected>true</dyeSamplePeakSelected><stSampleFileNameSelected>true</stSampleFileNameSelected><stMarkerSelected>true</stMarkerSelected><alleleCallSelected>true</alleleCallSelected><minutesSelected>true</minutesSelected><sizeSelected>true</sizeSelected><peakHeightSelected>true</peakHeightSelected><peakAreaSelected>true</peakAreaSelected><dataPointSelected>true</dataPointSelected><sizingTableFontName>Arial</sizingTableFontName><sizingTableFontSize>11</sizingTableFontSize><assignedAlleleLabel1>Allele Call</assignedAlleleLabel1><assignedAlleleLabel2>NONE</assignedAlleleLabel2><assignedAlleleLabel3>NONE</assignedAlleleLabel3><assignedAlleleLabel4>NONE</assignedAlleleLabel4><customAlleleLabel1>Allele Call</customAlleleLabel1><customAlleleLabel2>NONE</customAlleleLabel2><customAlleleLabel3>NONE</customAlleleLabel3><customAlleleLabel4>NONE</customAlleleLabel4><allelicLadderLabel1>Allele Call</allelicLadderLabel1><allelicLadderLabel2>NONE</allelicLadderLabel2><allelicLadderLabel3>NONE</allelicLadderLabel3><allelicLadderLabel4>NONE</allelicLadderLabel4><artifactLabel1>Artifact Label</artifactLabel1><artifactLabel2>NONE</artifactLabel2><artifactLabel3>NONE</artifactLabel3><artifactLabel4>NONE</artifactLabel4><labelingFontName>Times New Roman</labelingFontName><labelingFontSize>10</labelingFontSize><showPqvTriggerPeak>false</showPqvTriggerPeak><showDataTypePrefix>false</showDataTypePrefix><showManualChangePrefix>false</showManualChangePrefix><invertMutantLabel>false</invertMutantLabel><labelingColorScheme>3</labelingColorScheme><plotDisplaySetting><persistenceMode>1</persistenceMode><numPane>2</numPane><dyeBlueSelected>true</dyeBlueSelected><dyeGreenSelected>true</dyeGreenSelected><dyeYellowSelected>true</dyeYellowSelected><dyeRedSelected>true</dyeRedSelected><dyePurpleSelected>true</dyePurpleSelected><dyeOrangeSelected>false</dyeOrangeSelected><dyeAllSelected>false</dyeAllSelected><showPaneHeader>true</showPaneHeader><showMarkerRange>true</showMarkerRange><showMarkerIndicator>true</showMarkerIndicator><showBin>true</showBin><plotMode>1</plotMode><showPeakPositionIndicators>false</showPeakPositionIndicators><controlsAtTopOfPane>false</controlsAtTopOfPane><laddersAtTopOfPane>false</laddersAtTopOfPane><showAlleleEditHistory>false</showAlleleEditHistory><showOffscale>true</showOffscale><showAlleleEditComment>true</showAlleleEditComment><xAxisMode>2</xAxisMode><yAxisScaleMode>1</yAxisScaleMode><yAxisScaleToUseValue>8191</yAxisScaleToUseValue><showToolBar>true</showToolBar><labelStatus>3</labelStatus><dyeMode>2</dyeMode><tableMode>3</tableMode><blueStartRange>0.0</blueStartRange><blueEndRange>1000.0</blueEndRange><greenStartRange>0.0</greenStartRange><greenEndRange>1000.0</greenEndRange><yellowStartRange>0.0</yellowStartRange><yellowEndRange>1000.0</yellowEndRange><redStartRange>0.0</redStartRange><redEndRange>1000.0</redEndRange><purpleStartRange>0.0</purpleStartRange><purpleEndRange>1000.0</purpleEndRange><orangeStartRange>0.0</orangeStartRange><orangeEndRange>1000.0</orangeEndRange><allDyeStartRange>75.0</allDyeStartRange><allDyeEndRange>460.0</allDyeEndRange><colorMode>0</colorMode><dyeBlueScaleFactor>1.0</dyeBlueScaleFactor><dyeGreenScaleFactor>1.0</dyeGreenScaleFactor><dyeYellowScaleFactor>1.0</dyeYellowScaleFactor><dyeRedScaleFactor>1.0</dyeRedScaleFactor><dyePurpleScaleFactor>1.0</dyePurpleScaleFactor><dyeOrangeScaleFactor>1.0</dyeOrangeScaleFactor><markerMargin>5</markerMargin><customColors>-13405973,-15937240,-16777216,-63482,-26317,-8355712,-6724096,-915324,-12602374,-14895826,-5046093,-39276,-1841112,-4024346,-14881137,-6684673</customColors><showSizeLabels>true</showSizeLabels></plotDisplaySetting></xmlPlotSetting><xmlPlotSetting><name>Mixture Analysis Defaults</name><userName>gmidx</userName><createdDate>1216888043609</createdDate><modifiedDate>1216888043609</modifiedDate><sdrSampleFileNameSelected>true</sdrSampleFileNameSelected><sdrSampleNameSelected>true</sdrSampleNameSelected><sdrPanelSelected>true</sdrPanelSelected><sdrPqvSQIselected>true</sdrPqvSQIselected><sdrPqvOSselected>true</sdrPqvOSselected><sdrPqvSQselected>true</sdrPqvSQselected><sdrMixedSamplePqvQualitySelected>true</sdrMixedSamplePqvQualitySelected><sdrOmrSamplePqvQualitySelected>true</sdrOmrSamplePqvQualitySelected><sdrSampleGenotypeQualitySelected>true</sdrSampleGenotypeQualitySelected><sdrSpikeSamplePqvQualitySelected>true</sdrSpikeSamplePqvQualitySelected><gdrSampleFileNameSelected>true</gdrSampleFileNameSelected><gdrSampleNameSelected>true</gdrSampleNameSelected><gdrPanelSelected>true</gdrPanelSelected><gdrMarkerSelected>true</gdrMarkerSelected><gdrPqvOSselected>true</gdrPqvOSselected><gdrPqvSHPselected>true</gdrPqvSHPselected><gdrPqvOBAselected>true</gdrPqvOBAselected><gdrPqvSPAselected>true</gdrPqvSPAselected><gdrPqvSPselected>true</gdrPqvSPselected><gdrPqvBINselected>true</gdrPqvBINselected><gdrPqvPHRselected>true</gdrPqvPHRselected><gdrPqvLPHselected>true</gdrPqvLPHselected><gdrPqvHPHselected>true</gdrPqvHPHselected><gdrSpikeMarkerPqvSelected>true</gdrSpikeMarkerPqvSelected><gdrPqvPPUselected>true</gdrPqvPPUselected><gdrPqvSPUselected>true</gdrPqvSPUselected><gdrPqvANEselected>true</gdrPqvANEselected><gdrPqvBDselected>true</gdrPqvBDselected><gdrPqvDPselected>true</gdrPqvDPselected><gdrPqvNBselected>true</gdrPqvNBselected><gdrPqvCCselected>true</gdrPqvCCselected><gdrPqvOverLapSelected>true</gdrPqvOverLapSelected><gdrPqvGQselected>true</gdrPqvGQselected><dyeSamplePeakSelected>true</dyeSamplePeakSelected><stSampleFileNameSelected>true</stSampleFileNameSelected><stMarkerSelected>true</stMarkerSelected><alleleCallSelected>true</alleleCallSelected><minutesSelected>true</minutesSelected><sizeSelected>true</sizeSelected><peakHeightSelected>true</peakHeightSelected><peakAreaSelected>true</peakAreaSelected><dataPointSelected>true</dataPointSelected><sizingTableFontName>Arial</sizingTableFontName><sizingTableFontSize>11</sizingTableFontSize><assignedAlleleLabel1>Allele Call</assignedAlleleLabel1><assignedAlleleLabel2>NONE</assignedAlleleLabel2><assignedAlleleLabel3>NONE</assignedAlleleLabel3><assignedAlleleLabel4>NONE</assignedAlleleLabel4><customAlleleLabel1>Allele Call</customAlleleLabel1><customAlleleLabel2>NONE</customAlleleLabel2><customAlleleLabel3>NONE</customAlleleLabel3><customAlleleLabel4>NONE</customAlleleLabel4><allelicLadderLabel1>Allele Call</allelicLadderLabel1><allelicLadderLabel2>NONE</allelicLadderLabel2><allelicLadderLabel3>NONE</allelicLadderLabel3><allelicLadderLabel4>NONE</allelicLadderLabel4><artifactLabel1>Artifact Label</artifactLabel1><artifactLabel2>NONE</artifactLabel2><artifactLabel3>NONE</artifactLabel3><artifactLabel4>NONE</artifactLabel4><labelingFontName>Times New Roman</labelingFontName><labelingFontSize>10</labelingFontSize><showPqvTriggerPeak>false</showPqvTriggerPeak><showDataTypePrefix>false</showDataTypePrefix><showManualChangePrefix>false</showManualChangePrefix><invertMutantLabel>true</invertMutantLabel><labelingColorScheme>3</labelingColorScheme><plotDisplaySetting><persistenceMode>1</persistenceMode><numPane>2</numPane><dyeBlueSelected>true</dyeBlueSelected><dyeGreenSelected>true</dyeGreenSelected><dyeYellowSelected>true</dyeYellowSelected><dyeRedSelected>true</dyeRedSelected><dyePurpleSelected>true</dyePurpleSelected><dyeOrangeSelected>true</dyeOrangeSelected><dyeAllSelected>true</dyeAllSelected><showPaneHeader>true</showPaneHeader><showMarkerRange>true</showMarkerRange><showMarkerIndicator>true</showMarkerIndicator><showBin>true</showBin><plotMode>1</plotMode><showPeakPositionIndicators>false</showPeakPositionIndicators><controlsAtTopOfPane>false</controlsAtTopOfPane><laddersAtTopOfPane>false</laddersAtTopOfPane><showAlleleEditHistory>false</showAlleleEditHistory><showOffscale>true</showOffscale><showAlleleEditComment>true</showAlleleEditComment><xAxisMode>2</xAxisMode><yAxisScaleMode>1</yAxisScaleMode><yAxisScaleToUseValue>8191</yAxisScaleToUseValue><showToolBar>true</showToolBar><labelStatus>3</labelStatus><dyeMode>2</dyeMode><tableMode>1</tableMode><blueStartRange>0.0</blueStartRange><blueEndRange>1000.0</blueEndRange><greenStartRange>0.0</greenStartRange><greenEndRange>1000.0</greenEndRange><yellowStartRange>0.0</yellowStartRange><yellowEndRange>1000.0</yellowEndRange><redStartRange>0.0</redStartRange><redEndRange>1000.0</redEndRange><purpleStartRange>0.0</purpleStartRange><purpleEndRange>1000.0</purpleEndRange><orangeStartRange>0.0</orangeStartRange><orangeEndRange>1000.0</orangeEndRange><allDyeStartRange>0.0</allDyeStartRange><allDyeEndRange>1000.0</allDyeEndRange><colorMode>0</colorMode><dyeBlueScaleFactor>1.0</dyeBlueScaleFactor><dyeGreenScaleFactor>1.0</dyeGreenScaleFactor><dyeYellowScaleFactor>1.0</dyeYellowScaleFactor><dyeRedScaleFactor>1.0</dyeRedScaleFactor><dyePurpleScaleFactor>1.0</dyePurpleScaleFactor><dyeOrangeScaleFactor>1.0</dyeOrangeScaleFactor><markerMargin>5</markerMargin><customColors>-13405973,-15937240,-16777216,-63482,-26317,-8355712,-6724096,-915324,-12602374,-14895826,-5046093,-39276,-1841112,-4024346,-14881137,-6684673</customColors><showSizeLabels>true</showSizeLabels></plotDisplaySetting></xmlPlotSetting><xmlPlotSetting><name>Overlay LIZ Dye</name><userName>gmidx</userName><createdDate>1182867885267</createdDate><modifiedDate>1182867885267</modifiedDate><sdrSampleFileNameSelected>false</sdrSampleFileNameSelected><sdrSampleNameSelected>true</sdrSampleNameSelected><sdrPanelSelected>false</sdrPanelSelected><sdrPqvSQIselected>false</sdrPqvSQIselected><sdrPqvOSselected>false</sdrPqvOSselected><sdrPqvSQselected>true</sdrPqvSQselected><sdrMixedSamplePqvQualitySelected>false</sdrMixedSamplePqvQualitySelected><sdrOmrSamplePqvQualitySelected>false</sdrOmrSamplePqvQualitySelected><sdrSampleGenotypeQualitySelected>false</sdrSampleGenotypeQualitySelected><sdrSpikeSamplePqvQualitySelected>false</sdrSpikeSamplePqvQualitySelected><gdrSampleFileNameSelected>false</gdrSampleFileNameSelected><gdrSampleNameSelected>true</gdrSampleNameSelected><gdrPanelSelected>false</gdrPanelSelected><gdrMarkerSelected>true</gdrMarkerSelected><gdrPqvOSselected>true</gdrPqvOSselected><gdrPqvSHPselected>false</gdrPqvSHPselected><gdrPqvOBAselected>false</gdrPqvOBAselected><gdrPqvSPAselected>false</gdrPqvSPAselected><gdrPqvSPselected>false</gdrPqvSPselected><gdrPqvBINselected>true</gdrPqvBINselected><gdrPqvPHRselected>true</gdrPqvPHRselected><gdrPqvLPHselected>true</gdrPqvLPHselected><gdrPqvHPHselected>true</gdrPqvHPHselected><gdrSpikeMarkerPqvSelected>true</gdrSpikeMarkerPqvSelected><gdrPqvPPUselected>true</gdrPqvPPUselected><gdrPqvSPUselected>true</gdrPqvSPUselected><gdrPqvANEselected>true</gdrPqvANEselected><gdrPqvBDselected>true</gdrPqvBDselected><gdrPqvDPselected>false</gdrPqvDPselected><gdrPqvNBselected>false</gdrPqvNBselected><gdrPqvCCselected>true</gdrPqvCCselected><gdrPqvOverLapSelected>false</gdrPqvOverLapSelected><gdrPqvGQselected>true</gdrPqvGQselected><dyeSamplePeakSelected>true</dyeSamplePeakSelected><stSampleFileNameSelected>true</stSampleFileNameSelected><stMarkerSelected>true</stMarkerSelected><alleleCallSelected>true</alleleCallSelected><minutesSelected>true</minutesSelected><sizeSelected>true</sizeSelected><peakHeightSelected>true</peakHeightSelected><peakAreaSelected>true</peakAreaSelected><dataPointSelected>true</dataPointSelected><sizingTableFontName>Arial</sizingTableFontName><sizingTableFontSize>11</sizingTableFontSize><assignedAlleleLabel1>Allele Call</assignedAlleleLabel1><assignedAlleleLabel2>NONE</assignedAlleleLabel2><assignedAlleleLabel3>NONE</assignedAlleleLabel3><assignedAlleleLabel4>NONE</assignedAlleleLabel4><customAlleleLabel1>Allele Call</customAlleleLabel1><customAlleleLabel2>NONE</customAlleleLabel2><customAlleleLabel3>NONE</customAlleleLabel3><customAlleleLabel4>NONE</customAlleleLabel4><allelicLadderLabel1>Allele Call</allelicLadderLabel1><allelicLadderLabel2>NONE</allelicLadderLabel2><allelicLadderLabel3>NONE</allelicLadderLabel3><allelicLadderLabel4>NONE</allelicLadderLabel4><artifactLabel1>Artifact Label</artifactLabel1><artifactLabel2>NONE</artifactLabel2><artifactLabel3>NONE</artifactLabel3><artifactLabel4>NONE</artifactLabel4><labelingFontName>Times New Roman</labelingFontName><labelingFontSize>10</labelingFontSize><showPqvTriggerPeak>false</showPqvTriggerPeak><showDataTypePrefix>false</showDataTypePrefix><showManualChangePrefix>false</showManualChangePrefix><invertMutantLabel>false</invertMutantLabel><labelingColorScheme>3</labelingColorScheme><plotDisplaySetting><persistenceMode>1</persistenceMode><numPane>1</numPane><dyeBlueSelected>false</dyeBlueSelected><dyeGreenSelected>false</dyeGreenSelected><dyeYellowSelected>false</dyeYellowSelected><dyeRedSelected>false</dyeRedSelected><dyePurpleSelected>false</dyePurpleSelected><dyeOrangeSelected>true</dyeOrangeSelected><dyeAllSelected>false</dyeAllSelected><showPaneHeader>true</showPaneHeader><showMarkerRange>true</showMarkerRange><showMarkerIndicator>true</showMarkerIndicator><showBin>true</showBin><plotMode>1</plotMode><showPeakPositionIndicators>false</showPeakPositionIndicators><controlsAtTopOfPane>false</controlsAtTopOfPane><laddersAtTopOfPane>false</laddersAtTopOfPane><showAlleleEditHistory>false</showAlleleEditHistory><showOffscale>true</showOffscale><showAlleleEditComment>true</showAlleleEditComment><xAxisMode>2</xAxisMode><yAxisScaleMode>1</yAxisScaleMode><yAxisScaleToUseValue>8191</yAxisScaleToUseValue><showToolBar>true</showToolBar><labelStatus>3</labelStatus><dyeMode>3</dyeMode><tableMode>2</tableMode><blueStartRange>0.0</blueStartRange><blueEndRange>1000.0</blueEndRange><greenStartRange>0.0</greenStartRange><greenEndRange>1000.0</greenEndRange><yellowStartRange>0.0</yellowStartRange><yellowEndRange>1000.0</yellowEndRange><redStartRange>0.0</redStartRange><redEndRange>1000.0</redEndRange><purpleStartRange>0.0</purpleStartRange><purpleEndRange>1000.0</purpleEndRange><orangeStartRange>0.0</orangeStartRange><orangeEndRange>1000.0</orangeEndRange><allDyeStartRange>50.0</allDyeStartRange><allDyeEndRange>550.0</allDyeEndRange><colorMode>0</colorMode><dyeBlueScaleFactor>1.0</dyeBlueScaleFactor><dyeGreenScaleFactor>1.0</dyeGreenScaleFactor><dyeYellowScaleFactor>1.0</dyeYellowScaleFactor><dyeRedScaleFactor>1.0</dyeRedScaleFactor><dyePurpleScaleFactor>1.0</dyePurpleScaleFactor><dyeOrangeScaleFactor>1.0</dyeOrangeScaleFactor><markerMargin>5</markerMargin><customColors>-13405973,-15937240,-16777216,-63482,-26317,-8355712,-6724096,-915324,-12602374,-14895826,-5046093,-39276,-1841112,-4024346,-14881137,-6684673</customColors><showSizeLabels>true</showSizeLabels></plotDisplaySetting></xmlPlotSetting><xmlPlotSetting><name>Overlay ROX Dye</name><userName>gmidx</userName><createdDate>1182867918125</createdDate><modifiedDate>1182867918125</modifiedDate><sdrSampleFileNameSelected>false</sdrSampleFileNameSelected><sdrSampleNameSelected>true</sdrSampleNameSelected><sdrPanelSelected>false</sdrPanelSelected><sdrPqvSQIselected>false</sdrPqvSQIselected><sdrPqvOSselected>false</sdrPqvOSselected><sdrPqvSQselected>true</sdrPqvSQselected><sdrMixedSamplePqvQualitySelected>false</sdrMixedSamplePqvQualitySelected><sdrOmrSamplePqvQualitySelected>false</sdrOmrSamplePqvQualitySelected><sdrSampleGenotypeQualitySelected>false</sdrSampleGenotypeQualitySelected><sdrSpikeSamplePqvQualitySelected>false</sdrSpikeSamplePqvQualitySelected><gdrSampleFileNameSelected>false</gdrSampleFileNameSelected><gdrSampleNameSelected>true</gdrSampleNameSelected><gdrPanelSelected>false</gdrPanelSelected><gdrMarkerSelected>true</gdrMarkerSelected><gdrPqvOSselected>true</gdrPqvOSselected><gdrPqvSHPselected>false</gdrPqvSHPselected><gdrPqvOBAselected>false</gdrPqvOBAselected><gdrPqvSPAselected>false</gdrPqvSPAselected><gdrPqvSPselected>false</gdrPqvSPselected><gdrPqvBINselected>true</gdrPqvBINselected><gdrPqvPHRselected>true</gdrPqvPHRselected><gdrPqvLPHselected>true</gdrPqvLPHselected><gdrPqvHPHselected>true</gdrPqvHPHselected><gdrSpikeMarkerPqvSelected>true</gdrSpikeMarkerPqvSelected><gdrPqvPPUselected>true</gdrPqvPPUselected><gdrPqvSPUselected>true</gdrPqvSPUselected><gdrPqvANEselected>true</gdrPqvANEselected><gdrPqvBDselected>true</gdrPqvBDselected><gdrPqvDPselected>false</gdrPqvDPselected><gdrPqvNBselected>false</gdrPqvNBselected><gdrPqvCCselected>true</gdrPqvCCselected><gdrPqvOverLapSelected>false</gdrPqvOverLapSelected><gdrPqvGQselected>true</gdrPqvGQselected><dyeSamplePeakSelected>true</dyeSamplePeakSelected><stSampleFileNameSelected>true</stSampleFileNameSelected><stMarkerSelected>true</stMarkerSelected><alleleCallSelected>true</alleleCallSelected><minutesSelected>true</minutesSelected><sizeSelected>true</sizeSelected><peakHeightSelected>true</peakHeightSelected><peakAreaSelected>true</peakAreaSelected><dataPointSelected>true</dataPointSelected><sizingTableFontName>Arial</sizingTableFontName><sizingTableFontSize>11</sizingTableFontSize><assignedAlleleLabel1>Allele Call</assignedAlleleLabel1><assignedAlleleLabel2>NONE</assignedAlleleLabel2><assignedAlleleLabel3>NONE</assignedAlleleLabel3><assignedAlleleLabel4>NONE</assignedAlleleLabel4><customAlleleLabel1>Allele Call</customAlleleLabel1><customAlleleLabel2>NONE</customAlleleLabel2><customAlleleLabel3>NONE</customAlleleLabel3><customAlleleLabel4>NONE</customAlleleLabel4><allelicLadderLabel1>Allele Call</allelicLadderLabel1><allelicLadderLabel2>NONE</allelicLadderLabel2><allelicLadderLabel3>NONE</allelicLadderLabel3><allelicLadderLabel4>NONE</allelicLadderLabel4><artifactLabel1>Artifact Label</artifactLabel1><artifactLabel2>NONE</artifactLabel2><artifactLabel3>NONE</artifactLabel3><artifactLabel4>NONE</artifactLabel4><labelingFontName>Times New Roman</labelingFontName><labelingFontSize>10</labelingFontSize><showPqvTriggerPeak>false</showPqvTriggerPeak><showDataTypePrefix>false</showDataTypePrefix><showManualChangePrefix>false</showManualChangePrefix><invertMutantLabel>false</invertMutantLabel><labelingColorScheme>3</labelingColorScheme><plotDisplaySetting><persistenceMode>1</persistenceMode><numPane>1</numPane><dyeBlueSelected>false</dyeBlueSelected><dyeGreenSelected>false</dyeGreenSelected><dyeYellowSelected>false</dyeYellowSelected><dyeRedSelected>true</dyeRedSelected><dyePurpleSelected>false</dyePurpleSelected><dyeOrangeSelected>false</dyeOrangeSelected><dyeAllSelected>false</dyeAllSelected><showPaneHeader>true</showPaneHeader><showMarkerRange>true</showMarkerRange><showMarkerIndicator>true</showMarkerIndicator><showBin>true</showBin><plotMode>1</plotMode><showPeakPositionIndicators>false</showPeakPositionIndicators><controlsAtTopOfPane>false</controlsAtTopOfPane><laddersAtTopOfPane>false</laddersAtTopOfPane><showAlleleEditHistory>false</showAlleleEditHistory><showOffscale>true</showOffscale><showAlleleEditComment>true</showAlleleEditComment><xAxisMode>2</xAxisMode><yAxisScaleMode>1</yAxisScaleMode><yAxisScaleToUseValue>8191</yAxisScaleToUseValue><showToolBar>true</showToolBar><labelStatus>3</labelStatus><dyeMode>3</dyeMode><tableMode>2</tableMode><blueStartRange>0.0</blueStartRange><blueEndRange>1000.0</blueEndRange><greenStartRange>0.0</greenStartRange><greenEndRange>1000.0</greenEndRange><yellowStartRange>0.0</yellowStartRange><yellowEndRange>1000.0</yellowEndRange><redStartRange>0.0</redStartRange><redEndRange>1000.0</redEndRange><purpleStartRange>0.0</purpleStartRange><purpleEndRange>1000.0</purpleEndRange><orangeStartRange>0.0</orangeStartRange><orangeEndRange>1000.0</orangeEndRange><allDyeStartRange>50.0</allDyeStartRange><allDyeEndRange>550.0</allDyeEndRange><colorMode>0</colorMode><dyeBlueScaleFactor>1.0</dyeBlueScaleFactor><dyeGreenScaleFactor>1.0</dyeGreenScaleFactor><dyeYellowScaleFactor>1.0</dyeYellowScaleFactor><dyeRedScaleFactor>1.0</dyeRedScaleFactor><dyePurpleScaleFactor>1.0</dyePurpleScaleFactor><dyeOrangeScaleFactor>1.0</dyeOrangeScaleFactor><markerMargin>5</markerMargin><customColors>-13405973,-15937240,-16777216,-63482,-26317,-8355712,-6724096,-915324,-12602374,-14895826,-5046093,-39276,-1841112,-4024346,-14881137,-6684673</customColors><showSizeLabels>true</showSizeLabels></plotDisplaySetting></xmlPlotSetting><xmlPlotSetting><name>Sizing Data</name><userName>gmidx</userName><createdDate>1180458821443</createdDate><modifiedDate>1180458821443</modifiedDate><sdrSampleFileNameSelected>false</sdrSampleFileNameSelected><sdrSampleNameSelected>true</sdrSampleNameSelected><sdrPanelSelected>false</sdrPanelSelected><sdrPqvSQIselected>false</sdrPqvSQIselected><sdrPqvOSselected>false</sdrPqvOSselected><sdrPqvSQselected>false</sdrPqvSQselected><sdrMixedSamplePqvQualitySelected>false</sdrMixedSamplePqvQualitySelected><sdrOmrSamplePqvQualitySelected>false</sdrOmrSamplePqvQualitySelected><sdrSampleGenotypeQualitySelected>false</sdrSampleGenotypeQualitySelected><sdrSpikeSamplePqvQualitySelected>false</sdrSpikeSamplePqvQualitySelected><gdrSampleFileNameSelected>false</gdrSampleFileNameSelected><gdrSampleNameSelected>true</gdrSampleNameSelected><gdrPanelSelected>false</gdrPanelSelected><gdrMarkerSelected>true</gdrMarkerSelected><gdrPqvOSselected>false</gdrPqvOSselected><gdrPqvSHPselected>false</gdrPqvSHPselected><gdrPqvOBAselected>false</gdrPqvOBAselected><gdrPqvSPAselected>false</gdrPqvSPAselected><gdrPqvSPselected>false</gdrPqvSPselected><gdrPqvBINselected>false</gdrPqvBINselected><gdrPqvPHRselected>false</gdrPqvPHRselected><gdrPqvLPHselected>false</gdrPqvLPHselected><gdrPqvHPHselected>false</gdrPqvHPHselected><gdrSpikeMarkerPqvSelected>false</gdrSpikeMarkerPqvSelected><gdrPqvPPUselected>true</gdrPqvPPUselected><gdrPqvSPUselected>true</gdrPqvSPUselected><gdrPqvANEselected>false</gdrPqvANEselected><gdrPqvBDselected>false</gdrPqvBDselected><gdrPqvDPselected>false</gdrPqvDPselected><gdrPqvNBselected>false</gdrPqvNBselected><gdrPqvCCselected>false</gdrPqvCCselected><gdrPqvOverLapSelected>false</gdrPqvOverLapSelected><gdrPqvGQselected>false</gdrPqvGQselected><dyeSamplePeakSelected>true</dyeSamplePeakSelected><stSampleFileNameSelected>true</stSampleFileNameSelected><stMarkerSelected>true</stMarkerSelected><alleleCallSelected>true</alleleCallSelected><minutesSelected>true</minutesSelected><sizeSelected>true</sizeSelected><peakHeightSelected>true</peakHeightSelected><peakAreaSelected>true</peakAreaSelected><dataPointSelected>true</dataPointSelected><sizingTableFontName>Arial</sizingTableFontName><sizingTableFontSize>11</sizingTableFontSize><assignedAlleleLabel1>Allele Call</assignedAlleleLabel1><assignedAlleleLabel2>NONE</assignedAlleleLabel2><assignedAlleleLabel3>NONE</assignedAlleleLabel3><assignedAlleleLabel4>NONE</assignedAlleleLabel4><customAlleleLabel1>Allele Call</customAlleleLabel1><customAlleleLabel2>NONE</customAlleleLabel2><customAlleleLabel3>NONE</customAlleleLabel3><customAlleleLabel4>NONE</customAlleleLabel4><allelicLadderLabel1>Allele Call</allelicLadderLabel1><allelicLadderLabel2>NONE</allelicLadderLabel2><allelicLadderLabel3>NONE</allelicLadderLabel3><allelicLadderLabel4>NONE</allelicLadderLabel4><artifactLabel1>Artifact Label</artifactLabel1><artifactLabel2>NONE</artifactLabel2><artifactLabel3>NONE</artifactLabel3><artifactLabel4>NONE</artifactLabel4><labelingFontName>Times New Roman</labelingFontName><labelingFontSize>10</labelingFontSize><showPqvTriggerPeak>false</showPqvTriggerPeak><showDataTypePrefix>false</showDataTypePrefix><showManualChangePrefix>false</showManualChangePrefix><invertMutantLabel>false</invertMutantLabel><labelingColorScheme>3</labelingColorScheme><plotDisplaySetting><persistenceMode>1</persistenceMode><numPane>2</numPane><dyeBlueSelected>true</dyeBlueSelected><dyeGreenSelected>true</dyeGreenSelected><dyeYellowSelected>true</dyeYellowSelected><dyeRedSelected>true</dyeRedSelected><dyePurpleSelected>true</dyePurpleSelected><dyeOrangeSelected>true</dyeOrangeSelected><dyeAllSelected>true</dyeAllSelected><showPaneHeader>true</showPaneHeader><showMarkerRange>true</showMarkerRange><showMarkerIndicator>true</showMarkerIndicator><showBin>true</showBin><plotMode>1</plotMode><showPeakPositionIndicators>false</showPeakPositionIndicators><controlsAtTopOfPane>false</controlsAtTopOfPane><laddersAtTopOfPane>false</laddersAtTopOfPane><showAlleleEditHistory>false</showAlleleEditHistory><showOffscale>true</showOffscale><showAlleleEditComment>true</showAlleleEditComment><xAxisMode>2</xAxisMode><yAxisScaleMode>1</yAxisScaleMode><yAxisScaleToUseValue>8191</yAxisScaleToUseValue><showToolBar>true</showToolBar><labelStatus>3</labelStatus><dyeMode>1</dyeMode><tableMode>2</tableMode><blueStartRange>0.0</blueStartRange><blueEndRange>1000.0</blueEndRange><greenStartRange>0.0</greenStartRange><greenEndRange>1000.0</greenEndRange><yellowStartRange>0.0</yellowStartRange><yellowEndRange>1000.0</yellowEndRange><redStartRange>0.0</redStartRange><redEndRange>1000.0</redEndRange><purpleStartRange>0.0</purpleStartRange><purpleEndRange>1000.0</purpleEndRange><orangeStartRange>0.0</orangeStartRange><orangeEndRange>1000.0</orangeEndRange><allDyeStartRange>75.0</allDyeStartRange><allDyeEndRange>460.0</allDyeEndRange><colorMode>0</colorMode><dyeBlueScaleFactor>1.0</dyeBlueScaleFactor><dyeGreenScaleFactor>1.0</dyeGreenScaleFactor><dyeYellowScaleFactor>1.0</dyeYellowScaleFactor><dyeRedScaleFactor>1.0</dyeRedScaleFactor><dyePurpleScaleFactor>1.0</dyePurpleScaleFactor><dyeOrangeScaleFactor>1.0</dyeOrangeScaleFactor><markerMargin>5</markerMargin><customColors>-13405973,-15937240,-16777216,-63482,-26317,-8355712,-6724096,-915324,-12602374,-14895826,-5046093,-39276,-1841112,-4024346,-14881137,-6684673</customColors><showSizeLabels>true</showSizeLabels></plotDisplaySetting></xmlPlotSetting><xmlPlotSetting><name>Traditional Genotype Plot</name><userName>gmidx</userName><createdDate>1179953662000</createdDate><modifiedDate>1482956622482</modifiedDate><sdrSampleFileNameSelected>false</sdrSampleFileNameSelected><sdrSampleNameSelected>true</sdrSampleNameSelected><sdrPanelSelected>false</sdrPanelSelected><sdrPqvSQIselected>false</sdrPqvSQIselected><sdrPqvOSselected>true</sdrPqvOSselected><sdrPqvSQselected>true</sdrPqvSQselected><sdrMixedSamplePqvQualitySelected>true</sdrMixedSamplePqvQualitySelected><sdrOmrSamplePqvQualitySelected>true</sdrOmrSamplePqvQualitySelected><sdrSampleGenotypeQualitySelected>true</sdrSampleGenotypeQualitySelected><sdrSpikeSamplePqvQualitySelected>true</sdrSpikeSamplePqvQualitySelected><gdrSampleFileNameSelected>false</gdrSampleFileNameSelected><gdrSampleNameSelected>true</gdrSampleNameSelected><gdrPanelSelected>false</gdrPanelSelected><gdrMarkerSelected>true</gdrMarkerSelected><gdrPqvOSselected>true</gdrPqvOSselected><gdrPqvSHPselected>false</gdrPqvSHPselected><gdrPqvOBAselected>false</gdrPqvOBAselected><gdrPqvSPAselected>false</gdrPqvSPAselected><gdrPqvSPselected>false</gdrPqvSPselected><gdrPqvBINselected>true</gdrPqvBINselected><gdrPqvPHRselected>true</gdrPqvPHRselected><gdrPqvLPHselected>true</gdrPqvLPHselected><gdrPqvHPHselected>true</gdrPqvHPHselected><gdrSpikeMarkerPqvSelected>true</gdrSpikeMarkerPqvSelected><gdrPqvPPUselected>true</gdrPqvPPUselected><gdrPqvSPUselected>true</gdrPqvSPUselected><gdrPqvANEselected>true</gdrPqvANEselected><gdrPqvBDselected>true</gdrPqvBDselected><gdrPqvDPselected>false</gdrPqvDPselected><gdrPqvNBselected>false</gdrPqvNBselected><gdrPqvCCselected>true</gdrPqvCCselected><gdrPqvOverLapSelected>false</gdrPqvOverLapSelected><gdrPqvGQselected>true</gdrPqvGQselected><dyeSamplePeakSelected>true</dyeSamplePeakSelected><stSampleFileNameSelected>true</stSampleFileNameSelected><stMarkerSelected>true</stMarkerSelected><alleleCallSelected>true</alleleCallSelected><minutesSelected>true</minutesSelected><sizeSelected>true</sizeSelected><peakHeightSelected>true</peakHeightSelected><peakAreaSelected>true</peakAreaSelected><dataPointSelected>true</dataPointSelected><sizingTableFontName>Arial</sizingTableFontName><sizingTableFontSize>11</sizingTableFontSize><assignedAlleleLabel1>Allele Call</assignedAlleleLabel1><assignedAlleleLabel2>Size</assignedAlleleLabel2><assignedAlleleLabel3>NONE</assignedAlleleLabel3><assignedAlleleLabel4>NONE</assignedAlleleLabel4><customAlleleLabel1>Allele Call</customAlleleLabel1><customAlleleLabel2>Size</customAlleleLabel2><customAlleleLabel3>NONE</customAlleleLabel3><customAlleleLabel4>NONE</customAlleleLabel4><allelicLadderLabel1>NONE</allelicLadderLabel1><allelicLadderLabel2>Size</allelicLadderLabel2><allelicLadderLabel3>NONE</allelicLadderLabel3><allelicLadderLabel4>NONE</allelicLadderLabel4><artifactLabel1>Artifact Label</artifactLabel1><artifactLabel2>NONE</artifactLabel2><artifactLabel3>NONE</artifactLabel3><artifactLabel4>NONE</artifactLabel4><labelingFontName>Times New Roman</labelingFontName><labelingFontSize>10</labelingFontSize><showPqvTriggerPeak>false</showPqvTriggerPeak><showDataTypePrefix>false</showDataTypePrefix><showManualChangePrefix>false</showManualChangePrefix><invertMutantLabel>false</invertMutantLabel><labelingColorScheme>3</labelingColorScheme><plotDisplaySetting><persistenceMode>1</persistenceMode><numPane>4</numPane><dyeBlueSelected>true</dyeBlueSelected><dyeGreenSelected>true</dyeGreenSelected><dyeYellowSelected>true</dyeYellowSelected><dyeRedSelected>true</dyeRedSelected><dyePurpleSelected>true</dyePurpleSelected><dyeOrangeSelected>true</dyeOrangeSelected><dyeAllSelected>true</dyeAllSelected><showPaneHeader>true</showPaneHeader><showMarkerRange>true</showMarkerRange><showMarkerIndicator>true</showMarkerIndicator><showBin>true</showBin><plotMode>1</plotMode><showPeakPositionIndicators>false</showPeakPositionIndicators><controlsAtTopOfPane>false</controlsAtTopOfPane><laddersAtTopOfPane>false</laddersAtTopOfPane><showAlleleEditHistory>false</showAlleleEditHistory><showOffscale>true</showOffscale><showAlleleEditComment>true</showAlleleEditComment><xAxisMode>2</xAxisMode><yAxisScaleMode>1</yAxisScaleMode><yAxisScaleToUseValue>8191</yAxisScaleToUseValue><showToolBar>true</showToolBar><labelStatus>3</labelStatus><dyeMode>2</dyeMode><tableMode>1</tableMode><blueStartRange>0.0</blueStartRange><blueEndRange>1000.0</blueEndRange><greenStartRange>0.0</greenStartRange><greenEndRange>1000.0</greenEndRange><yellowStartRange>0.0</yellowStartRange><yellowEndRange>1000.0</yellowEndRange><redStartRange>0.0</redStartRange><redEndRange>1000.0</redEndRange><purpleStartRange>0.0</purpleStartRange><purpleEndRange>1000.0</purpleEndRange><orangeStartRange>0.0</orangeStartRange><orangeEndRange>1000.0</orangeEndRange><allDyeStartRange>75.0</allDyeStartRange><allDyeEndRange>460.0</allDyeEndRange><colorMode>0</colorMode><dyeBlueScaleFactor>1.0</dyeBlueScaleFactor><dyeGreenScaleFactor>1.0</dyeGreenScaleFactor><dyeYellowScaleFactor>1.0</dyeYellowScaleFactor><dyeRedScaleFactor>1.0</dyeRedScaleFactor><dyePurpleScaleFactor>1.0</dyePurpleScaleFactor><dyeOrangeScaleFactor>1.0</dyeOrangeScaleFactor><markerMargin>5</markerMargin><customColors>-13405973,-15937240,-16777216,-63482,-26317,-8355712,-6724096,-915324,-12602374,-14895826,-5046093,-39276,-1841112,-4024346,-14881137,-6684673</customColors><showSizeLabels>true</showSizeLabels></plotDisplaySetting></xmlPlotSetting><xmlPlotSetting><name>View Label Edits</name><userName>gmidx</userName><createdDate>1180458807413</createdDate><modifiedDate>1180458807413</modifiedDate><sdrSampleFileNameSelected>false</sdrSampleFileNameSelected><sdrSampleNameSelected>true</sdrSampleNameSelected><sdrPanelSelected>false</sdrPanelSelected><sdrPqvSQIselected>false</sdrPqvSQIselected><sdrPqvOSselected>true</sdrPqvOSselected><sdrPqvSQselected>true</sdrPqvSQselected><sdrMixedSamplePqvQualitySelected>true</sdrMixedSamplePqvQualitySelected><sdrOmrSamplePqvQualitySelected>true</sdrOmrSamplePqvQualitySelected><sdrSampleGenotypeQualitySelected>true</sdrSampleGenotypeQualitySelected><sdrSpikeSamplePqvQualitySelected>true</sdrSpikeSamplePqvQualitySelected><gdrSampleFileNameSelected>false</gdrSampleFileNameSelected><gdrSampleNameSelected>true</gdrSampleNameSelected><gdrPanelSelected>false</gdrPanelSelected><gdrMarkerSelected>true</gdrMarkerSelected><gdrPqvOSselected>true</gdrPqvOSselected><gdrPqvSHPselected>false</gdrPqvSHPselected><gdrPqvOBAselected>false</gdrPqvOBAselected><gdrPqvSPAselected>false</gdrPqvSPAselected><gdrPqvSPselected>false</gdrPqvSPselected><gdrPqvBINselected>true</gdrPqvBINselected><gdrPqvPHRselected>true</gdrPqvPHRselected><gdrPqvLPHselected>true</gdrPqvLPHselected><gdrPqvHPHselected>true</gdrPqvHPHselected><gdrSpikeMarkerPqvSelected>true</gdrSpikeMarkerPqvSelected><gdrPqvPPUselected>true</gdrPqvPPUselected><gdrPqvSPUselected>true</gdrPqvSPUselected><gdrPqvANEselected>true</gdrPqvANEselected><gdrPqvBDselected>true</gdrPqvBDselected><gdrPqvDPselected>false</gdrPqvDPselected><gdrPqvNBselected>false</gdrPqvNBselected><gdrPqvCCselected>true</gdrPqvCCselected><gdrPqvOverLapSelected>false</gdrPqvOverLapSelected><gdrPqvGQselected>true</gdrPqvGQselected><dyeSamplePeakSelected>true</dyeSamplePeakSelected><stSampleFileNameSelected>true</stSampleFileNameSelected><stMarkerSelected>true</stMarkerSelected><alleleCallSelected>true</alleleCallSelected><minutesSelected>true</minutesSelected><sizeSelected>true</sizeSelected><peakHeightSelected>true</peakHeightSelected><peakAreaSelected>true</peakAreaSelected><dataPointSelected>true</dataPointSelected><sizingTableFontName>Arial</sizingTableFontName><sizingTableFontSize>11</sizingTableFontSize><assignedAlleleLabel1>Allele Call</assignedAlleleLabel1><assignedAlleleLabel2>NONE</assignedAlleleLabel2><assignedAlleleLabel3>NONE</assignedAlleleLabel3><assignedAlleleLabel4>NONE</assignedAlleleLabel4><customAlleleLabel1>Allele Call</customAlleleLabel1><customAlleleLabel2>NONE</customAlleleLabel2><customAlleleLabel3>NONE</customAlleleLabel3><customAlleleLabel4>NONE</customAlleleLabel4><allelicLadderLabel1>Allele Call</allelicLadderLabel1><allelicLadderLabel2>NONE</allelicLadderLabel2><allelicLadderLabel3>NONE</allelicLadderLabel3><allelicLadderLabel4>NONE</allelicLadderLabel4><artifactLabel1>Artifact Label</artifactLabel1><artifactLabel2>NONE</artifactLabel2><artifactLabel3>NONE</artifactLabel3><artifactLabel4>NONE</artifactLabel4><labelingFontName>Times New Roman</labelingFontName><labelingFontSize>10</labelingFontSize><showPqvTriggerPeak>false</showPqvTriggerPeak><showDataTypePrefix>false</showDataTypePrefix><showManualChangePrefix>false</showManualChangePrefix><invertMutantLabel>false</invertMutantLabel><labelingColorScheme>3</labelingColorScheme><plotDisplaySetting><persistenceMode>1</persistenceMode><numPane>2</numPane><dyeBlueSelected>true</dyeBlueSelected><dyeGreenSelected>true</dyeGreenSelected><dyeYellowSelected>true</dyeYellowSelected><dyeRedSelected>true</dyeRedSelected><dyePurpleSelected>true</dyePurpleSelected><dyeOrangeSelected>false</dyeOrangeSelected><dyeAllSelected>false</dyeAllSelected><showPaneHeader>true</showPaneHeader><showMarkerRange>true</showMarkerRange><showMarkerIndicator>true</showMarkerIndicator><showBin>true</showBin><plotMode>1</plotMode><showPeakPositionIndicators>false</showPeakPositionIndicators><controlsAtTopOfPane>false</controlsAtTopOfPane><laddersAtTopOfPane>false</laddersAtTopOfPane><showAlleleEditHistory>false</showAlleleEditHistory><showOffscale>true</showOffscale><showAlleleEditComment>true</showAlleleEditComment><xAxisMode>2</xAxisMode><yAxisScaleMode>1</yAxisScaleMode><yAxisScaleToUseValue>8191</yAxisScaleToUseValue><showToolBar>true</showToolBar><labelStatus>3</labelStatus><dyeMode>2</dyeMode><tableMode>4</tableMode><blueStartRange>0.0</blueStartRange><blueEndRange>1000.0</blueEndRange><greenStartRange>0.0</greenStartRange><greenEndRange>1000.0</greenEndRange><yellowStartRange>0.0</yellowStartRange><yellowEndRange>1000.0</yellowEndRange><redStartRange>0.0</redStartRange><redEndRange>1000.0</redEndRange><purpleStartRange>0.0</purpleStartRange><purpleEndRange>1000.0</purpleEndRange><orangeStartRange>0.0</orangeStartRange><orangeEndRange>1000.0</orangeEndRange><allDyeStartRange>75.0</allDyeStartRange><allDyeEndRange>460.0</allDyeEndRange><colorMode>0</colorMode><dyeBlueScaleFactor>1.0</dyeBlueScaleFactor><dyeGreenScaleFactor>1.0</dyeGreenScaleFactor><dyeYellowScaleFactor>1.0</dyeYellowScaleFactor><dyeRedScaleFactor>1.0</dyeRedScaleFactor><dyePurpleScaleFactor>1.0</dyePurpleScaleFactor><dyeOrangeScaleFactor>1.0</dyeOrangeScaleFactor><markerMargin>5</markerMargin><customColors>-13405973,-15937240,-16777216,-63482,-26317,-8355712,-6724096,-915324,-12602374,-14895826,-5046093,-39276,-1841112,-4024346,-14881137,-6684673</customColors><showSizeLabels>true</showSizeLabels></plotDisplaySetting></xmlPlotSetting></PlotSettingContainer>
