# Supplementary material for: Interlaboratory study to validate a STR profiling method for intraspecies identification of mouse cell lines
Source: PLoS One. 2019 Jun 20;14(6):e0218412. doi: 10.1371/journal.pone.0218412 (PMC6586308; doi:10.1371/journal.pone.0218412)
Supplement: S4 File — (ZIP) [file pone.0218412.s004.zip › GeneMapper ID-X files/Size Standards/GS600_LIZ.xml]

<?xml version="1.0" encoding="UTF-8"?>
<SizeStandardContainer xmlns:xsi="http://www.w3.org/2001/XMLSchema-instance" xsi:type="SizeStandardContainer"><appVersion>1.2</appVersion><fileVersion>1.0</fileVersion><xmlSizeStandard><sizeStandardName>GS600_LIZ</sizeStandardName><modifiedDate>1473876661221</modifiedDate><creationDate>1188411160000</creationDate><userName>gmidx</userName><dyeIndex>5</dyeIndex><type>1</type><sizeStdDefinition>80.0</sizeStdDefinition><sizeStdDefinition>100.0</sizeStdDefinition><sizeStdDefinition>114.0</sizeStdDefinition><sizeStdDefinition>120.0</sizeStdDefinition><sizeStdDefinition>140.0</sizeStdDefinition><sizeStdDefinition>160.0</sizeStdDefinition><sizeStdDefinition>180.0</sizeStdDefinition><sizeStdDefinition>200.0</sizeStdDefinition><sizeStdDefinition>214.0</sizeStdDefinition><sizeStdDefinition>220.0</sizeStdDefinition><sizeStdDefinition>240.0</sizeStdDefinition><sizeStdDefinition>250.0</sizeStdDefinition><sizeStdDefinition>260.0</sizeStdDefinition><sizeStdDefinition>280.0</sizeStdDefinition><sizeStdDefinition>300.0</sizeStdDefinition><sizeStdDefinition>314.0</sizeStdDefinition><sizeStdDefinition>320.0</sizeStdDefinition><sizeStdDefinition>340.0</sizeStdDefinition><sizeStdDefinition>360.0</sizeStdDefinition><sizeStdDefinition>380.0</sizeStdDefinition><sizeStdDefinition>400.0</sizeStdDefinition><sizeStdDefinition>414.0</sizeStdDefinition><sizeStdDefinition>420.0</sizeStdDefinition><sizeStdDefinition>440.0</sizeStdDefinition><sizeStdDefinition>460.0</sizeStdDefinition><sizeStdDefinition>480.0</sizeStdDefinition><sizeStdDefinition>500.0</sizeStdDefinition><sizeStdDefinition>514.0</sizeStdDefinition><sizeStdDefinition>520.0</sizeStdDefinition><sizeStdDefinition>540.0</sizeStdDefinition><sizeStdDefinition>560.0</sizeStdDefinition><sizeStdDefinition>580.0</sizeStdDefinition><sizeStdDefinition>600.0</sizeStdDefinition><scanDefinition>0.0</scanDefinition><scanDefinition>0.0</scanDefinition><scanDefinition>0.0</scanDefinition><scanDefinition>0.0</scanDefinition><scanDefinition>0.0</scanDefinition><scanDefinition>0.0</scanDefinition><scanDefinition>0.0</scanDefinition><scanDefinition>0.0</scanDefinition><scanDefinition>0.0</scanDefinition><scanDefinition>0.0</scanDefinition><scanDefinition>0.0</scanDefinition><scanDefinition>0.0</scanDefinition><scanDefinition>0.0</scanDefinition><scanDefinition>0.0</scanDefinition><scanDefinition>0.0</scanDefinition><scanDefinition>0.0</scanDefinition><scanDefinition>0.0</scanDefinition><scanDefinition>0.0</scanDefinition><scanDefinition>0.0</scanDefinition><scanDefinition>0.0</scanDefinition><scanDefinition>0.0</scanDefinition><scanDefinition>0.0</scanDefinition><scanDefinition>0.0</scanDefinition><scanDefinition>0.0</scanDefinition><scanDefinition>0.0</scanDefinition><scanDefinition>0.0</scanDefinition><scanDefinition>0.0</scanDefinition><scanDefinition>0.0</scanDefinition><scanDefinition>0.0</scanDefinition><scanDefinition>0.0</scanDefinition><scanDefinition>0.0</scanDefinition><scanDefinition>0.0</scanDefinition><scanDefinition>0.0</scanDefinition></xmlSizeStandard></SizeStandardContainer>
