# Supplementary material for: Interlaboratory study to validate a STR profiling method for intraspecies identification of mouse cell lines
Source: PLoS One. 2019 Jun 20;14(6):e0218412. doi: 10.1371/journal.pone.0218412 (PMC6586308; doi:10.1371/journal.pone.0218412)
Supplement: S4 File — (ZIP) [file pone.0218412.s004.zip › GeneMapper ID-X files/Table Settings/Mouse Consortium Export Data File.xml]

<?xml version="1.0" encoding="UTF-8"?>
<TableSettingContainer xmlns:xsi="http://www.w3.org/2001/XMLSchema-instance" xsi:type="TableSettingContainer"><appVersion>1.2</appVersion><fileVersion>1.0</fileVersion><xmlProjectTableProfile><profileName>VALID_GMIDX_TableSetting-1.0</profileName><owner>gmidx</owner><createdDate>1184598838000</createdDate><modifiedDate>1184598838000</modifiedDate><markerProfile><DataObject><databaseID>-1</databaseID><dataDirty>false</dataDirty><allowNotification>true</allowNotification><newObject>false</newObject></DataObject><markerCol><visible>true</visible><filterCriteria><operation>0</operation><operand1></operand1><operand2></operand2></filterCriteria></markerCol><sampleFileCol><visible>false</visible><filterCriteria><operation>0</operation><operand1></operand1><operand2></operand2></filterCriteria></sampleFileCol><sampleNameCol><visible>false</visible><filterCriteria><operation>0</operation><operand1></operand1><operand2></operand2></filterCriteria></sampleNameCol><sampleIDCol><visible>false</visible><filterCriteria><operation>0</operation><operand1></operand1><operand2></operand2></filterCriteria></sampleIDCol><runNameCol><visible>false</visible><filterCriteria><operation>0</operation><operand1></operand1><operand2></operand2></filterCriteria></runNameCol><panelCol><visible>true</visible><filterCriteria><operation>0</operation><operand1></operand1><operand2></operand2></filterCriteria></panelCol><alleleCol><visible>true</visible><filterCriteria><operation>0</operation><operand1></operand1><operand2></operand2></filterCriteria></alleleCol><peakSizeCol><visible>true</visible><filterCriteria><operation>0</operation><operand1></operand1><operand2></operand2></filterCriteria></peakSizeCol><peakHeightCol><visible>true</visible><filterCriteria><operation>0</operation><operand1></operand1><operand2></operand2></filterCriteria></peakHeightCol><peakAreaCol><visible>true</visible><filterCriteria><operation>0</operation><operand1></operand1><operand2></operand2></filterCriteria></peakAreaCol><peakScanCol><visible>true</visible><filterCriteria><operation>0</operation><operand1></operand1><operand2></operand2></filterCriteria></peakScanCol><alleleCommentCol><visible>false</visible><filterCriteria><operation>0</operation><operand1></operand1><operand2></operand2></filterCriteria></alleleCommentCol><mutationCol><visible>false</visible><filterCriteria><operation>0</operation><operand1></operand1><operand2></operand2></filterCriteria></mutationCol><offscaleCol><visible>false</visible><filterCriteria><operation>0</operation><operand1></operand1><operand2></operand2></filterCriteria></offscaleCol><spikeyPeakCol><visible>true</visible><filterCriteria><operation>0</operation><operand1></operand1><operand2></operand2></filterCriteria></spikeyPeakCol><oneBPPeakCol><visible>true</visible><filterCriteria><operation>0</operation><operand1></operand1><operand2></operand2></filterCriteria></oneBPPeakCol><backgroundPeakCol><visible>true</visible><filterCriteria><operation>0</operation><operand1></operand1><operand2></operand2></filterCriteria></backgroundPeakCol><binProblemCol><visible>false</visible><filterCriteria><operation>0</operation><operand1></operand1><operand2></operand2></filterCriteria></binProblemCol><peakHeightRatioCol><visible>false</visible><filterCriteria><operation>0</operation><operand1></operand1><operand2></operand2></filterCriteria></peakHeightRatioCol><bleedThroughCol><visible>true</visible><filterCriteria><operation>0</operation><operand1></operand1><operand2></operand2></filterCriteria></bleedThroughCol><numAlleleErrorCol><visible>false</visible><filterCriteria><operation>0</operation><operand1></operand1><operand2></operand2></filterCriteria></numAlleleErrorCol><alleleConfidenceCol><visible>false</visible><filterCriteria><operation>0</operation><operand1></operand1><operand2></operand2></filterCriteria></alleleConfidenceCol><controlConcordanceCol><visible>false</visible><filterCriteria><operation>0</operation><operand1></operand1><operand2></operand2></filterCriteria></controlConcordanceCol><overlapCol><visible>false</visible><filterCriteria><operation>0</operation><operand1></operand1><operand2></operand2></filterCriteria></overlapCol><broadPeakCol><visible>false</visible><filterCriteria><operation>0</operation><operand1></operand1><operand2></operand2></filterCriteria></broadPeakCol><splitPeakCol><visible>true</visible><filterCriteria><operation>0</operation><operand1></operand1><operand2></operand2></filterCriteria></splitPeakCol><doublePeakCol><visible>true</visible><filterCriteria><operation>0</operation><operand1></operand1><operand2></operand2></filterCriteria></doublePeakCol><narrowBinCol><visible>true</visible><filterCriteria><operation>0</operation><operand1></operand1><operand2></operand2></filterCriteria></narrowBinCol><absoluteHeightCol><visible>false</visible><filterCriteria><operation>0</operation><operand1></operand1><operand2></operand2></filterCriteria></absoluteHeightCol><highPeakHeightCol><visible>false</visible><filterCriteria><operation>0</operation><operand1></operand1><operand2></operand2></filterCriteria></highPeakHeightCol><spikeMarkerPqvCol><visible>false</visible><filterCriteria><operation>0</operation><operand1></operand1><operand2></operand2></filterCriteria></spikeMarkerPqvCol><dyeColorCol><visible>true</visible><filterCriteria><operation>0</operation><operand1>R</operand1><operand2></operand2></filterCriteria></dyeColorCol><deletedAlleleCol><visible>false</visible><filterCriteria><operation>0</operation><operand1></operand1><operand2></operand2></filterCriteria></deletedAlleleCol><alleleOverflowCol><visible>false</visible><filterCriteria><operation>0</operation><operand1></operand1><operand2></operand2></filterCriteria></alleleOverflowCol><alleleHistoryCol><visible>false</visible><filterCriteria><operation>0</operation><operand1></operand1><operand2></operand2></filterCriteria></alleleHistoryCol><pedigreeCheckCol><visible>false</visible><filterCriteria><operation>0</operation><operand1></operand1><operand2></operand2></filterCriteria></pedigreeCheckCol><omitFromClusteringCol><visible>true</visible><filterCriteria><operation>0</operation><operand1></operand1><operand2></operand2></filterCriteria></omitFromClusteringCol><crossTalkCol><visible>true</visible><filterCriteria><operation>0</operation><operand1></operand1><operand2></operand2></filterCriteria></crossTalkCol><userDefinedColumn1Col><visible>false</visible><filterCriteria><operation>0</operation><operand1></operand1><operand2></operand2></filterCriteria></userDefinedColumn1Col><userDefinedColumn2Col><visible>false</visible><filterCriteria><operation>0</operation><operand1></operand1><operand2></operand2></filterCriteria></userDefinedColumn2Col><userDefinedColumn3Col><visible>false</visible><filterCriteria><operation>0</operation><operand1></operand1><operand2></operand2></filterCriteria></userDefinedColumn3Col><userDefinedColumn4Col><visible>false</visible><filterCriteria><operation>0</operation><operand1></operand1><operand2></operand2></filterCriteria></userDefinedColumn4Col><userDefinedColumn5Col><visible>false</visible><filterCriteria><operation>0</operation><operand1></operand1><operand2></operand2></filterCriteria></userDefinedColumn5Col><userDefinedColumn6Col><visible>false</visible><filterCriteria><operation>0</operation><operand1></operand1><operand2></operand2></filterCriteria></userDefinedColumn6Col><userDefinedColumn7Col><visible>false</visible><filterCriteria><operation>0</operation><operand1></operand1><operand2></operand2></filterCriteria></userDefinedColumn7Col><userDefinedColumn8Col><visible>false</visible><filterCriteria><operation>0</operation><operand1></operand1><operand2></operand2></filterCriteria></userDefinedColumn8Col><userDefinedColumn9Col><visible>false</visible><filterCriteria><operation>0</operation><operand1></operand1><operand2></operand2></filterCriteria></userDefinedColumn9Col><userDefinedColumn10Col><visible>true</visible><filterCriteria><operation>0</operation><operand1></operand1><operand2></operand2></filterCriteria></userDefinedColumn10Col><snpCol><visible>true</visible><filterCriteria><operation>0</operation><operand1></operand1><operand2></operand2></filterCriteria></snpCol><clusteringCVCol><visible>true</visible><filterCriteria><operation>0</operation><operand1></operand1><operand2></operand2></filterCriteria></clusteringCVCol><numAllelesToShow>30</numAllelesToShow><interleaveOn>false</interleaveOn><fontName>Arial</fontName><fontSize>11</fontSize><columnOrder>Sample File</columnOrder><columnOrder>Sample Name</columnOrder><columnOrder>Sample ID</columnOrder><columnOrder>Run Name</columnOrder><columnOrder>Panel</columnOrder><columnOrder>Marker</columnOrder><columnOrder>Dye</columnOrder><columnOrder>Allele</columnOrder><columnOrder>Size</columnOrder><columnOrder>Height</columnOrder><columnOrder>Peak Area</columnOrder><columnOrder>Data Point</columnOrder><columnOrder>Mutation</columnOrder><columnOrder>AE Reason For Change</columnOrder><columnOrder>MEC</columnOrder><columnOrder>ADO</columnOrder><columnOrder>ME</columnOrder><columnOrder>OS</columnOrder><columnOrder>BIN</columnOrder><columnOrder>PHR</columnOrder><columnOrder>LPH</columnOrder><columnOrder>MPH</columnOrder><columnOrder>SPK</columnOrder><columnOrder>AN</columnOrder><columnOrder>BD</columnOrder><columnOrder>CC</columnOrder><columnOrder>OVL</columnOrder><columnOrder>GQ</columnOrder><columnOrder>UD1</columnOrder><columnOrder>UD2</columnOrder><columnOrder>UD3</columnOrder><columnOrder>UD4</columnOrder><columnOrder>UD5</columnOrder><columnOrder>UD6</columnOrder><columnOrder>UD7</columnOrder><columnOrder>UD8</columnOrder><columnOrder>UD9</columnOrder><columnOrderDirty>false</columnOrderDirty><keepingAllelePosition>false</keepingAllelePosition><removeExtraEmptyColumn>false</removeExtraEmptyColumn></markerProfile><sampleColsSort>Sample File</sampleColsSort><sampleColsSort>None</sampleColsSort><sampleColsSort>None</sampleColsSort><sampleSortColOrder>0</sampleSortColOrder><sampleSortColOrder>0</sampleSortColOrder><sampleSortColOrder>0</sampleSortColOrder><markerColsSort>Sample File</markerColsSort><markerColsSort>Dye</markerColsSort><markerColsSort>Marker</markerColsSort><markerSortOrder>0</markerSortOrder><markerSortOrder>0</markerSortOrder><markerSortOrder>0</markerSortOrder><sampleProfile><DataObject><databaseID>-1</databaseID><dataDirty>false</dataDirty><allowNotification>true</allowNotification><newObject>false</newObject></DataObject><sampleFileCol><visible>true</visible><filterCriteria><operation>0</operation><operand1></operand1><operand2></operand2></filterCriteria></sampleFileCol><sampleNameCol><visible>true</visible><filterCriteria><operation>0</operation><operand1></operand1><operand2></operand2></filterCriteria></sampleNameCol><sampleIDCol><visible>false</visible><filterCriteria><operation>0</operation><operand1></operand1><operand2></operand2></filterCriteria></sampleIDCol><panelCol><visible>false</visible><filterCriteria><operation>0</operation><operand1></operand1><operand2></operand2></filterCriteria></panelCol><analysisMethodCol><visible>false</visible><filterCriteria><operation>0</operation><operand1></operand1><operand2></operand2></filterCriteria></analysisMethodCol><sampleFileNormCol><visible>false</visible><filterCriteria><operation>0</operation><operand1></operand1><operand2></operand2></filterCriteria></sampleFileNormCol><baselineQualityCol><visible>true</visible><filterCriteria><operation>0</operation><operand1></operand1><operand2></operand2></filterCriteria></baselineQualityCol><sizeStandardCol><visible>false</visible><filterCriteria><operation>0</operation><operand1></operand1><operand2></operand2></filterCriteria></sizeStandardCol><sampleTypeCol><visible>true</visible><filterCriteria><operation>0</operation><operand1></operand1><operand2></operand2></filterCriteria></sampleTypeCol><commentsCol><visible>false</visible><filterCriteria><operation>0</operation><operand1></operand1><operand2></operand2></filterCriteria></commentsCol><matrixCol><visible>false</visible><filterCriteria><operation>0</operation><operand1></operand1><operand2></operand2></filterCriteria></matrixCol><snpSetCol><visible>true</visible><filterCriteria><operation>0</operation><operand1></operand1><operand2></operand2></filterCriteria></snpSetCol><studyCol><visible>true</visible><filterCriteria><operation>0</operation><operand1></operand1><operand2></operand2></filterCriteria></studyCol><runNameCol><visible>true</visible><filterCriteria><operation>0</operation><operand1></operand1><operand2></operand2></filterCriteria></runNameCol><instrumentTypeCol><visible>false</visible><filterCriteria><operation>0</operation><operand1></operand1><operand2></operand2></filterCriteria></instrumentTypeCol><instrumentIDCol><visible>false</visible><filterCriteria><operation>0</operation><operand1></operand1><operand2></operand2></filterCriteria></instrumentIDCol><runDateCol><visible>true</visible><filterCriteria><operation>0</operation><operand1></operand1><operand2></operand2></filterCriteria></runDateCol><sampleAlleleEditCol><visible>false</visible><filterCriteria><operation>0</operation><operand1></operand1><operand2></operand2></filterCriteria></sampleAlleleEditCol><sizingQualityInvalidCol><visible>false</visible><filterCriteria><operation>0</operation><operand1></operand1><operand2></operand2></filterCriteria></sizingQualityInvalidCol><fileNotFoundCol><visible>false</visible><filterCriteria><operation>0</operation><operand1></operand1><operand2></operand2></filterCriteria></fileNotFoundCol><offscaleCol><visible>false</visible><filterCriteria><operation>0</operation><operand1></operand1><operand2></operand2></filterCriteria></offscaleCol><matrixNotFoundCol><visible>false</visible><filterCriteria><operation>0</operation><operand1></operand1><operand2></operand2></filterCriteria></matrixNotFoundCol><sizeStdNotFoundCol><visible>false</visible><filterCriteria><operation>0</operation><operand1></operand1><operand2></operand2></filterCriteria></sizeStdNotFoundCol><matrixQualityCol><visible>true</visible><filterCriteria><operation>0</operation><operand1></operand1><operand2></operand2></filterCriteria></matrixQualityCol><sizeStdQualityCol><visible>false</visible><filterCriteria><operation>0</operation><operand1></operand1><operand2></operand2></filterCriteria></sizeStdQualityCol><spikeSamplePqvQualityCol><visible>false</visible><filterCriteria><operation>0</operation><operand1></operand1><operand2></operand2></filterCriteria></spikeSamplePqvQualityCol><mixedSamplePqvQualityCol><visible>false</visible><filterCriteria><operation>0</operation><operand1></operand1><operand2></operand2></filterCriteria></mixedSamplePqvQualityCol><omrSamplePqvQualityCol><visible>false</visible><filterCriteria><operation>0</operation><operand1></operand1><operand2></operand2></filterCriteria></omrSamplePqvQualityCol><customControlCol><visible>false</visible><filterCriteria><operation>0</operation><operand1></operand1><operand2></operand2></filterCriteria></customControlCol><referenceDataCol><visible>false</visible><filterCriteria><operation>0</operation><operand1></operand1><operand2></operand2></filterCriteria></referenceDataCol><statusCol><visible>false</visible><filterCriteria><operation>0</operation><operand1></operand1><operand2></operand2></filterCriteria></statusCol><wellQualityCol><visible>true</visible><filterCriteria><operation>0</operation><operand1></operand1><operand2></operand2></filterCriteria></wellQualityCol><smplGenoTypeQualityCol><visible>false</visible><filterCriteria><operation>0</operation><operand1></operand1><operand2></operand2></filterCriteria></smplGenoTypeQualityCol><homoMutationCol><visible>true</visible><filterCriteria><operation>0</operation><operand1></operand1><operand2></operand2></filterCriteria></homoMutationCol><hetroMutationCol><visible>true</visible><filterCriteria><operation>0</operation><operand1></operand1><operand2></operand2></filterCriteria></hetroMutationCol><missingAlleleCol><visible>true</visible><filterCriteria><operation>0</operation><operand1></operand1><operand2></operand2></filterCriteria></missingAlleleCol><arnmCol><visible>false</visible><filterCriteria><operation>0</operation><operand1></operand1><operand2></operand2></filterCriteria></arnmCol><userDefinedColumn1Col><visible>false</visible><filterCriteria><operation>0</operation><operand1></operand1><operand2></operand2></filterCriteria></userDefinedColumn1Col><userDefinedColumn2Col><visible>false</visible><filterCriteria><operation>0</operation><operand1></operand1><operand2></operand2></filterCriteria></userDefinedColumn2Col><userDefinedColumn3Col><visible>false</visible><filterCriteria><operation>0</operation><operand1></operand1><operand2></operand2></filterCriteria></userDefinedColumn3Col><userDefinedColumn4Col><visible>false</visible><filterCriteria><operation>0</operation><operand1></operand1><operand2></operand2></filterCriteria></userDefinedColumn4Col><userDefinedColumn5Col><visible>false</visible><filterCriteria><operation>0</operation><operand1></operand1><operand2></operand2></filterCriteria></userDefinedColumn5Col><userDefinedColumn6Col><visible>false</visible><filterCriteria><operation>0</operation><operand1></operand1><operand2></operand2></filterCriteria></userDefinedColumn6Col><userDefinedColumn7Col><visible>false</visible><filterCriteria><operation>0</operation><operand1></operand1><operand2></operand2></filterCriteria></userDefinedColumn7Col><userDefinedColumn8Col><visible>false</visible><filterCriteria><operation>0</operation><operand1></operand1><operand2></operand2></filterCriteria></userDefinedColumn8Col><userDefinedColumn9Col><visible>false</visible><filterCriteria><operation>0</operation><operand1></operand1><operand2></operand2></filterCriteria></userDefinedColumn9Col><profileIdCol><visible>false</visible><filterCriteria><operation>0</operation><operand1></operand1><operand2></operand2></filterCriteria></profileIdCol><specimenTypeCol><xmlProfileFilter><visible>false</visible><filterCriteria><operation>0</operation><operand1></operand1><operand2></operand2></filterCriteria></xmlProfileFilter></specimenTypeCol><wellCol><visible>false</visible><filterCriteria><operation>0</operation><operand1></operand1><operand2></operand2></filterCriteria></wellCol><plateCol><visible>false</visible><filterCriteria><operation>0</operation><operand1></operand1><operand2></operand2></filterCriteria></plateCol><laneCol><visible>false</visible><filterCriteria><operation>0</operation><operand1></operand1><operand2></operand2></filterCriteria></laneCol><fontName>Arial</fontName><fontSize>11</fontSize><columnOrderDirty>false</columnOrderDirty></sampleProfile></xmlProjectTableProfile><xmlProjectTableProfile><profileName>Traditional Allele Table</profileName><owner>gmidx</owner><createdDate>1184598828000</createdDate><modifiedDate>1184598828000</modifiedDate><markerProfile><DataObject><databaseID>-1</databaseID><dataDirty>false</dataDirty><allowNotification>true</allowNotification><newObject>false</newObject></DataObject><markerCol><visible>true</visible><filterCriteria><operation>0</operation><operand1></operand1><operand2></operand2></filterCriteria></markerCol><sampleFileCol><visible>false</visible><filterCriteria><operation>0</operation><operand1></operand1><operand2></operand2></filterCriteria></sampleFileCol><sampleNameCol><visible>true</visible><filterCriteria><operation>0</operation><operand1></operand1><operand2></operand2></filterCriteria></sampleNameCol><sampleIDCol><visible>false</visible><filterCriteria><operation>0</operation><operand1></operand1><operand2></operand2></filterCriteria></sampleIDCol><runNameCol><visible>false</visible><filterCriteria><operation>0</operation><operand1></operand1><operand2></operand2></filterCriteria></runNameCol><panelCol><visible>false</visible><filterCriteria><operation>0</operation><operand1></operand1><operand2></operand2></filterCriteria></panelCol><alleleCol><visible>true</visible><filterCriteria><operation>0</operation><operand1></operand1><operand2></operand2></filterCriteria></alleleCol><peakSizeCol><visible>false</visible><filterCriteria><operation>0</operation><operand1></operand1><operand2></operand2></filterCriteria></peakSizeCol><peakHeightCol><visible>false</visible><filterCriteria><operation>0</operation><operand1></operand1><operand2></operand2></filterCriteria></peakHeightCol><peakAreaCol><visible>false</visible><filterCriteria><operation>0</operation><operand1></operand1><operand2></operand2></filterCriteria></peakAreaCol><peakScanCol><visible>false</visible><filterCriteria><operation>0</operation><operand1></operand1><operand2></operand2></filterCriteria></peakScanCol><alleleCommentCol><visible>false</visible><filterCriteria><operation>0</operation><operand1></operand1><operand2></operand2></filterCriteria></alleleCommentCol><mutationCol><visible>false</visible><filterCriteria><operation>0</operation><operand1></operand1><operand2></operand2></filterCriteria></mutationCol><offscaleCol><visible>false</visible><filterCriteria><operation>0</operation><operand1></operand1><operand2></operand2></filterCriteria></offscaleCol><spikeyPeakCol><visible>false</visible><filterCriteria><operation>0</operation><operand1></operand1><operand2></operand2></filterCriteria></spikeyPeakCol><oneBPPeakCol><visible>false</visible><filterCriteria><operation>0</operation><operand1></operand1><operand2></operand2></filterCriteria></oneBPPeakCol><backgroundPeakCol><visible>false</visible><filterCriteria><operation>0</operation><operand1></operand1><operand2></operand2></filterCriteria></backgroundPeakCol><binProblemCol><visible>false</visible><filterCriteria><operation>0</operation><operand1></operand1><operand2></operand2></filterCriteria></binProblemCol><peakHeightRatioCol><visible>false</visible><filterCriteria><operation>0</operation><operand1></operand1><operand2></operand2></filterCriteria></peakHeightRatioCol><bleedThroughCol><visible>true</visible><filterCriteria><operation>0</operation><operand1></operand1><operand2></operand2></filterCriteria></bleedThroughCol><numAlleleErrorCol><visible>false</visible><filterCriteria><operation>0</operation><operand1></operand1><operand2></operand2></filterCriteria></numAlleleErrorCol><alleleConfidenceCol><visible>false</visible><filterCriteria><operation>0</operation><operand1></operand1><operand2></operand2></filterCriteria></alleleConfidenceCol><controlConcordanceCol><visible>false</visible><filterCriteria><operation>0</operation><operand1></operand1><operand2></operand2></filterCriteria></controlConcordanceCol><overlapCol><visible>false</visible><filterCriteria><operation>0</operation><operand1></operand1><operand2></operand2></filterCriteria></overlapCol><broadPeakCol><visible>false</visible><filterCriteria><operation>0</operation><operand1></operand1><operand2></operand2></filterCriteria></broadPeakCol><splitPeakCol><visible>false</visible><filterCriteria><operation>0</operation><operand1></operand1><operand2></operand2></filterCriteria></splitPeakCol><doublePeakCol><visible>false</visible><filterCriteria><operation>0</operation><operand1></operand1><operand2></operand2></filterCriteria></doublePeakCol><narrowBinCol><visible>false</visible><filterCriteria><operation>0</operation><operand1></operand1><operand2></operand2></filterCriteria></narrowBinCol><absoluteHeightCol><visible>false</visible><filterCriteria><operation>0</operation><operand1></operand1><operand2></operand2></filterCriteria></absoluteHeightCol><highPeakHeightCol><visible>false</visible><filterCriteria><operation>0</operation><operand1></operand1><operand2></operand2></filterCriteria></highPeakHeightCol><spikeMarkerPqvCol><visible>false</visible><filterCriteria><operation>0</operation><operand1></operand1><operand2></operand2></filterCriteria></spikeMarkerPqvCol><dyeColorCol><visible>false</visible><filterCriteria><operation>0</operation><operand1>R</operand1><operand2></operand2></filterCriteria></dyeColorCol><deletedAlleleCol><visible>false</visible><filterCriteria><operation>0</operation><operand1></operand1><operand2></operand2></filterCriteria></deletedAlleleCol><alleleOverflowCol><visible>false</visible><filterCriteria><operation>0</operation><operand1></operand1><operand2></operand2></filterCriteria></alleleOverflowCol><alleleHistoryCol><visible>false</visible><filterCriteria><operation>0</operation><operand1></operand1><operand2></operand2></filterCriteria></alleleHistoryCol><pedigreeCheckCol><visible>false</visible><filterCriteria><operation>0</operation><operand1></operand1><operand2></operand2></filterCriteria></pedigreeCheckCol><omitFromClusteringCol><visible>true</visible><filterCriteria><operation>0</operation><operand1></operand1><operand2></operand2></filterCriteria></omitFromClusteringCol><crossTalkCol><visible>false</visible><filterCriteria><operation>0</operation><operand1></operand1><operand2></operand2></filterCriteria></crossTalkCol><userDefinedColumn1Col><visible>false</visible><filterCriteria><operation>0</operation><operand1></operand1><operand2></operand2></filterCriteria></userDefinedColumn1Col><userDefinedColumn2Col><visible>false</visible><filterCriteria><operation>0</operation><operand1></operand1><operand2></operand2></filterCriteria></userDefinedColumn2Col><userDefinedColumn3Col><visible>false</visible><filterCriteria><operation>0</operation><operand1></operand1><operand2></operand2></filterCriteria></userDefinedColumn3Col><userDefinedColumn4Col><visible>false</visible><filterCriteria><operation>0</operation><operand1></operand1><operand2></operand2></filterCriteria></userDefinedColumn4Col><userDefinedColumn5Col><visible>false</visible><filterCriteria><operation>0</operation><operand1></operand1><operand2></operand2></filterCriteria></userDefinedColumn5Col><userDefinedColumn6Col><visible>false</visible><filterCriteria><operation>0</operation><operand1></operand1><operand2></operand2></filterCriteria></userDefinedColumn6Col><userDefinedColumn7Col><visible>false</visible><filterCriteria><operation>0</operation><operand1></operand1><operand2></operand2></filterCriteria></userDefinedColumn7Col><userDefinedColumn8Col><visible>false</visible><filterCriteria><operation>0</operation><operand1></operand1><operand2></operand2></filterCriteria></userDefinedColumn8Col><userDefinedColumn9Col><visible>false</visible><filterCriteria><operation>0</operation><operand1></operand1><operand2></operand2></filterCriteria></userDefinedColumn9Col><userDefinedColumn10Col><visible>false</visible><filterCriteria><operation>0</operation><operand1></operand1><operand2></operand2></filterCriteria></userDefinedColumn10Col><snpCol><visible>true</visible><filterCriteria><operation>0</operation><operand1></operand1><operand2></operand2></filterCriteria></snpCol><clusteringCVCol><visible>true</visible><filterCriteria><operation>0</operation><operand1></operand1><operand2></operand2></filterCriteria></clusteringCVCol><numAllelesToShow>2</numAllelesToShow><interleaveOn>false</interleaveOn><fontName>Arial</fontName><fontSize>11</fontSize><columnOrder>Sample File</columnOrder><columnOrder>Sample Name</columnOrder><columnOrder>Sample ID</columnOrder><columnOrder>Run Name</columnOrder><columnOrder>Panel</columnOrder><columnOrder>Marker</columnOrder><columnOrder>Dye</columnOrder><columnOrder>Allele</columnOrder><columnOrder>Size</columnOrder><columnOrder>Height</columnOrder><columnOrder>Peak Area</columnOrder><columnOrder>Data Point</columnOrder><columnOrder>Mutation</columnOrder><columnOrder>AE Reason For Change</columnOrder><columnOrder>MEC</columnOrder><columnOrder>ADO</columnOrder><columnOrder>ME</columnOrder><columnOrder>OS</columnOrder><columnOrder>BIN</columnOrder><columnOrder>PHR</columnOrder><columnOrder>LPH</columnOrder><columnOrder>MPH</columnOrder><columnOrder>SPK</columnOrder><columnOrder>AN</columnOrder><columnOrder>BD</columnOrder><columnOrder>CC</columnOrder><columnOrder>OVL</columnOrder><columnOrder>GQ</columnOrder><columnOrder>UD1</columnOrder><columnOrder>UD2</columnOrder><columnOrder>UD3</columnOrder><columnOrder>UD4</columnOrder><columnOrder>UD5</columnOrder><columnOrder>UD6</columnOrder><columnOrder>UD7</columnOrder><columnOrder>UD8</columnOrder><columnOrder>UD9</columnOrder><columnOrderDirty>false</columnOrderDirty><keepingAllelePosition>false</keepingAllelePosition><removeExtraEmptyColumn>false</removeExtraEmptyColumn></markerProfile><sampleColsSort>Sample File</sampleColsSort><sampleColsSort>None</sampleColsSort><sampleColsSort>None</sampleColsSort><sampleSortColOrder>0</sampleSortColOrder><sampleSortColOrder>0</sampleSortColOrder><sampleSortColOrder>0</sampleSortColOrder><markerColsSort>Sample File</markerColsSort><markerColsSort>Dye</markerColsSort><markerColsSort>Marker</markerColsSort><markerSortOrder>0</markerSortOrder><markerSortOrder>0</markerSortOrder><markerSortOrder>0</markerSortOrder><sampleProfile><DataObject><databaseID>-1</databaseID><dataDirty>false</dataDirty><allowNotification>true</allowNotification><newObject>false</newObject></DataObject><sampleFileCol><visible>false</visible><filterCriteria><operation>0</operation><operand1></operand1><operand2></operand2></filterCriteria></sampleFileCol><sampleNameCol><visible>true</visible><filterCriteria><operation>0</operation><operand1></operand1><operand2></operand2></filterCriteria></sampleNameCol><sampleIDCol><visible>false</visible><filterCriteria><operation>0</operation><operand1></operand1><operand2></operand2></filterCriteria></sampleIDCol><panelCol><visible>false</visible><filterCriteria><operation>0</operation><operand1></operand1><operand2></operand2></filterCriteria></panelCol><analysisMethodCol><visible>false</visible><filterCriteria><operation>0</operation><operand1></operand1><operand2></operand2></filterCriteria></analysisMethodCol><sampleFileNormCol><visible>false</visible><filterCriteria><operation>0</operation><operand1></operand1><operand2></operand2></filterCriteria></sampleFileNormCol><baselineQualityCol><visible>true</visible><filterCriteria><operation>0</operation><operand1></operand1><operand2></operand2></filterCriteria></baselineQualityCol><sizeStandardCol><visible>false</visible><filterCriteria><operation>0</operation><operand1></operand1><operand2></operand2></filterCriteria></sizeStandardCol><sampleTypeCol><visible>false</visible><filterCriteria><operation>0</operation><operand1></operand1><operand2></operand2></filterCriteria></sampleTypeCol><commentsCol><visible>false</visible><filterCriteria><operation>0</operation><operand1></operand1><operand2></operand2></filterCriteria></commentsCol><matrixCol><visible>false</visible><filterCriteria><operation>0</operation><operand1></operand1><operand2></operand2></filterCriteria></matrixCol><snpSetCol><visible>true</visible><filterCriteria><operation>0</operation><operand1></operand1><operand2></operand2></filterCriteria></snpSetCol><studyCol><visible>true</visible><filterCriteria><operation>0</operation><operand1></operand1><operand2></operand2></filterCriteria></studyCol><runNameCol><visible>false</visible><filterCriteria><operation>0</operation><operand1></operand1><operand2></operand2></filterCriteria></runNameCol><instrumentTypeCol><visible>false</visible><filterCriteria><operation>0</operation><operand1></operand1><operand2></operand2></filterCriteria></instrumentTypeCol><instrumentIDCol><visible>false</visible><filterCriteria><operation>0</operation><operand1></operand1><operand2></operand2></filterCriteria></instrumentIDCol><runDateCol><visible>false</visible><filterCriteria><operation>0</operation><operand1></operand1><operand2></operand2></filterCriteria></runDateCol><sampleAlleleEditCol><visible>false</visible><filterCriteria><operation>0</operation><operand1></operand1><operand2></operand2></filterCriteria></sampleAlleleEditCol><sizingQualityInvalidCol><visible>false</visible><filterCriteria><operation>0</operation><operand1></operand1><operand2></operand2></filterCriteria></sizingQualityInvalidCol><fileNotFoundCol><visible>false</visible><filterCriteria><operation>0</operation><operand1></operand1><operand2></operand2></filterCriteria></fileNotFoundCol><offscaleCol><visible>false</visible><filterCriteria><operation>0</operation><operand1></operand1><operand2></operand2></filterCriteria></offscaleCol><matrixNotFoundCol><visible>false</visible><filterCriteria><operation>0</operation><operand1></operand1><operand2></operand2></filterCriteria></matrixNotFoundCol><sizeStdNotFoundCol><visible>false</visible><filterCriteria><operation>0</operation><operand1></operand1><operand2></operand2></filterCriteria></sizeStdNotFoundCol><matrixQualityCol><visible>true</visible><filterCriteria><operation>0</operation><operand1></operand1><operand2></operand2></filterCriteria></matrixQualityCol><sizeStdQualityCol><visible>false</visible><filterCriteria><operation>0</operation><operand1></operand1><operand2></operand2></filterCriteria></sizeStdQualityCol><spikeSamplePqvQualityCol><visible>false</visible><filterCriteria><operation>0</operation><operand1></operand1><operand2></operand2></filterCriteria></spikeSamplePqvQualityCol><mixedSamplePqvQualityCol><visible>false</visible><filterCriteria><operation>0</operation><operand1></operand1><operand2></operand2></filterCriteria></mixedSamplePqvQualityCol><omrSamplePqvQualityCol><visible>false</visible><filterCriteria><operation>0</operation><operand1></operand1><operand2></operand2></filterCriteria></omrSamplePqvQualityCol><customControlCol><visible>false</visible><filterCriteria><operation>0</operation><operand1></operand1><operand2></operand2></filterCriteria></customControlCol><referenceDataCol><visible>false</visible><filterCriteria><operation>0</operation><operand1></operand1><operand2></operand2></filterCriteria></referenceDataCol><statusCol><visible>false</visible><filterCriteria><operation>0</operation><operand1></operand1><operand2></operand2></filterCriteria></statusCol><wellQualityCol><visible>true</visible><filterCriteria><operation>0</operation><operand1></operand1><operand2></operand2></filterCriteria></wellQualityCol><smplGenoTypeQualityCol><visible>false</visible><filterCriteria><operation>0</operation><operand1></operand1><operand2></operand2></filterCriteria></smplGenoTypeQualityCol><homoMutationCol><visible>true</visible><filterCriteria><operation>0</operation><operand1></operand1><operand2></operand2></filterCriteria></homoMutationCol><hetroMutationCol><visible>true</visible><filterCriteria><operation>0</operation><operand1></operand1><operand2></operand2></filterCriteria></hetroMutationCol><missingAlleleCol><visible>true</visible><filterCriteria><operation>0</operation><operand1></operand1><operand2></operand2></filterCriteria></missingAlleleCol><arnmCol><visible>false</visible><filterCriteria><operation>0</operation><operand1></operand1><operand2></operand2></filterCriteria></arnmCol><userDefinedColumn1Col><visible>false</visible><filterCriteria><operation>0</operation><operand1></operand1><operand2></operand2></filterCriteria></userDefinedColumn1Col><userDefinedColumn2Col><visible>false</visible><filterCriteria><operation>0</operation><operand1></operand1><operand2></operand2></filterCriteria></userDefinedColumn2Col><userDefinedColumn3Col><visible>false</visible><filterCriteria><operation>0</operation><operand1></operand1><operand2></operand2></filterCriteria></userDefinedColumn3Col><userDefinedColumn4Col><visible>false</visible><filterCriteria><operation>0</operation><operand1></operand1><operand2></operand2></filterCriteria></userDefinedColumn4Col><userDefinedColumn5Col><visible>false</visible><filterCriteria><operation>0</operation><operand1></operand1><operand2></operand2></filterCriteria></userDefinedColumn5Col><userDefinedColumn6Col><visible>false</visible><filterCriteria><operation>0</operation><operand1></operand1><operand2></operand2></filterCriteria></userDefinedColumn6Col><userDefinedColumn7Col><visible>false</visible><filterCriteria><operation>0</operation><operand1></operand1><operand2></operand2></filterCriteria></userDefinedColumn7Col><userDefinedColumn8Col><visible>false</visible><filterCriteria><operation>0</operation><operand1></operand1><operand2></operand2></filterCriteria></userDefinedColumn8Col><userDefinedColumn9Col><visible>false</visible><filterCriteria><operation>0</operation><operand1></operand1><operand2></operand2></filterCriteria></userDefinedColumn9Col><profileIdCol><visible>false</visible><filterCriteria><operation>0</operation><operand1></operand1><operand2></operand2></filterCriteria></profileIdCol><specimenTypeCol><xmlProfileFilter><visible>false</visible><filterCriteria><operation>0</operation><operand1></operand1><operand2></operand2></filterCriteria></xmlProfileFilter></specimenTypeCol><wellCol><visible>false</visible><filterCriteria><operation>0</operation><operand1></operand1><operand2></operand2></filterCriteria></wellCol><plateCol><visible>false</visible><filterCriteria><operation>0</operation><operand1></operand1><operand2></operand2></filterCriteria></plateCol><laneCol><visible>false</visible><filterCriteria><operation>0</operation><operand1></operand1><operand2></operand2></filterCriteria></laneCol><fontName>Arial</fontName><fontSize>11</fontSize><columnOrderDirty>false</columnOrderDirty></sampleProfile></xmlProjectTableProfile><xmlProjectTableProfile><profileName>Jamie Export</profileName><owner>gmidx</owner><createdDate>1469817106000</createdDate><modifiedDate>1476462996000</modifiedDate><markerProfile><DataObject><databaseID>-1</databaseID><dataDirty>false</dataDirty><allowNotification>true</allowNotification><newObject>false</newObject></DataObject><markerCol><visible>true</visible><filterCriteria><operation>0</operation><operand1></operand1><operand2></operand2></filterCriteria></markerCol><sampleFileCol><visible>false</visible><filterCriteria><operation>0</operation><operand1></operand1><operand2></operand2></filterCriteria></sampleFileCol><sampleNameCol><visible>true</visible><filterCriteria><operation>0</operation><operand1></operand1><operand2></operand2></filterCriteria></sampleNameCol><sampleIDCol><visible>false</visible><filterCriteria><operation>0</operation><operand1></operand1><operand2></operand2></filterCriteria></sampleIDCol><runNameCol><visible>false</visible><filterCriteria><operation>0</operation><operand1></operand1><operand2></operand2></filterCriteria></runNameCol><panelCol><visible>false</visible><filterCriteria><operation>0</operation><operand1></operand1><operand2></operand2></filterCriteria></panelCol><alleleCol><visible>true</visible><filterCriteria><operation>0</operation><operand1></operand1><operand2></operand2></filterCriteria></alleleCol><peakSizeCol><visible>true</visible><filterCriteria><operation>0</operation><operand1></operand1><operand2></operand2></filterCriteria></peakSizeCol><peakHeightCol><visible>true</visible><filterCriteria><operation>0</operation><operand1></operand1><operand2></operand2></filterCriteria></peakHeightCol><peakAreaCol><visible>false</visible><filterCriteria><operation>0</operation><operand1></operand1><operand2></operand2></filterCriteria></peakAreaCol><peakScanCol><visible>false</visible><filterCriteria><operation>0</operation><operand1></operand1><operand2></operand2></filterCriteria></peakScanCol><alleleCommentCol><visible>false</visible><filterCriteria><operation>0</operation><operand1></operand1><operand2></operand2></filterCriteria></alleleCommentCol><mutationCol><visible>false</visible><filterCriteria><operation>0</operation><operand1></operand1><operand2></operand2></filterCriteria></mutationCol><offscaleCol><visible>false</visible><filterCriteria><operation>0</operation><operand1></operand1><operand2></operand2></filterCriteria></offscaleCol><spikeyPeakCol><visible>false</visible><filterCriteria><operation>0</operation><operand1></operand1><operand2></operand2></filterCriteria></spikeyPeakCol><oneBPPeakCol><visible>false</visible><filterCriteria><operation>0</operation><operand1></operand1><operand2></operand2></filterCriteria></oneBPPeakCol><backgroundPeakCol><visible>false</visible><filterCriteria><operation>0</operation><operand1></operand1><operand2></operand2></filterCriteria></backgroundPeakCol><binProblemCol><visible>false</visible><filterCriteria><operation>0</operation><operand1></operand1><operand2></operand2></filterCriteria></binProblemCol><peakHeightRatioCol><visible>false</visible><filterCriteria><operation>0</operation><operand1></operand1><operand2></operand2></filterCriteria></peakHeightRatioCol><bleedThroughCol><visible>true</visible><filterCriteria><operation>0</operation><operand1></operand1><operand2></operand2></filterCriteria></bleedThroughCol><numAlleleErrorCol><visible>false</visible><filterCriteria><operation>0</operation><operand1></operand1><operand2></operand2></filterCriteria></numAlleleErrorCol><alleleConfidenceCol><visible>false</visible><filterCriteria><operation>0</operation><operand1></operand1><operand2></operand2></filterCriteria></alleleConfidenceCol><controlConcordanceCol><visible>false</visible><filterCriteria><operation>0</operation><operand1></operand1><operand2></operand2></filterCriteria></controlConcordanceCol><overlapCol><visible>false</visible><filterCriteria><operation>0</operation><operand1></operand1><operand2></operand2></filterCriteria></overlapCol><broadPeakCol><visible>false</visible><filterCriteria><operation>0</operation><operand1></operand1><operand2></operand2></filterCriteria></broadPeakCol><splitPeakCol><visible>false</visible><filterCriteria><operation>0</operation><operand1></operand1><operand2></operand2></filterCriteria></splitPeakCol><doublePeakCol><visible>false</visible><filterCriteria><operation>0</operation><operand1></operand1><operand2></operand2></filterCriteria></doublePeakCol><narrowBinCol><visible>false</visible><filterCriteria><operation>0</operation><operand1></operand1><operand2></operand2></filterCriteria></narrowBinCol><absoluteHeightCol><visible>false</visible><filterCriteria><operation>0</operation><operand1></operand1><operand2></operand2></filterCriteria></absoluteHeightCol><highPeakHeightCol><visible>false</visible><filterCriteria><operation>0</operation><operand1></operand1><operand2></operand2></filterCriteria></highPeakHeightCol><spikeMarkerPqvCol><visible>false</visible><filterCriteria><operation>0</operation><operand1></operand1><operand2></operand2></filterCriteria></spikeMarkerPqvCol><dyeColorCol><visible>true</visible><filterCriteria><operation>0</operation><operand1>R</operand1><operand2></operand2></filterCriteria></dyeColorCol><deletedAlleleCol><visible>false</visible><filterCriteria><operation>0</operation><operand1></operand1><operand2></operand2></filterCriteria></deletedAlleleCol><alleleOverflowCol><visible>false</visible><filterCriteria><operation>0</operation><operand1></operand1><operand2></operand2></filterCriteria></alleleOverflowCol><alleleHistoryCol><visible>false</visible><filterCriteria><operation>0</operation><operand1></operand1><operand2></operand2></filterCriteria></alleleHistoryCol><pedigreeCheckCol><visible>false</visible><filterCriteria><operation>0</operation><operand1></operand1><operand2></operand2></filterCriteria></pedigreeCheckCol><omitFromClusteringCol><visible>true</visible><filterCriteria><operation>0</operation><operand1></operand1><operand2></operand2></filterCriteria></omitFromClusteringCol><crossTalkCol><visible>false</visible><filterCriteria><operation>0</operation><operand1></operand1><operand2></operand2></filterCriteria></crossTalkCol><userDefinedColumn1Col><visible>false</visible><filterCriteria><operation>0</operation><operand1></operand1><operand2></operand2></filterCriteria></userDefinedColumn1Col><userDefinedColumn2Col><visible>false</visible><filterCriteria><operation>0</operation><operand1></operand1><operand2></operand2></filterCriteria></userDefinedColumn2Col><userDefinedColumn3Col><visible>false</visible><filterCriteria><operation>0</operation><operand1></operand1><operand2></operand2></filterCriteria></userDefinedColumn3Col><userDefinedColumn4Col><visible>false</visible><filterCriteria><operation>0</operation><operand1></operand1><operand2></operand2></filterCriteria></userDefinedColumn4Col><userDefinedColumn5Col><visible>false</visible><filterCriteria><operation>0</operation><operand1></operand1><operand2></operand2></filterCriteria></userDefinedColumn5Col><userDefinedColumn6Col><visible>false</visible><filterCriteria><operation>0</operation><operand1></operand1><operand2></operand2></filterCriteria></userDefinedColumn6Col><userDefinedColumn7Col><visible>false</visible><filterCriteria><operation>0</operation><operand1></operand1><operand2></operand2></filterCriteria></userDefinedColumn7Col><userDefinedColumn8Col><visible>false</visible><filterCriteria><operation>0</operation><operand1></operand1><operand2></operand2></filterCriteria></userDefinedColumn8Col><userDefinedColumn9Col><visible>false</visible><filterCriteria><operation>0</operation><operand1></operand1><operand2></operand2></filterCriteria></userDefinedColumn9Col><userDefinedColumn10Col><visible>false</visible><filterCriteria><operation>0</operation><operand1></operand1><operand2></operand2></filterCriteria></userDefinedColumn10Col><snpCol><visible>true</visible><filterCriteria><operation>0</operation><operand1></operand1><operand2></operand2></filterCriteria></snpCol><clusteringCVCol><visible>true</visible><filterCriteria><operation>0</operation><operand1></operand1><operand2></operand2></filterCriteria></clusteringCVCol><numAllelesToShow>4</numAllelesToShow><interleaveOn>false</interleaveOn><fontName>Arial</fontName><fontSize>11</fontSize><columnOrder>Sample File</columnOrder><columnOrder>Sample Name</columnOrder><columnOrder>Sample ID</columnOrder><columnOrder>Run Name</columnOrder><columnOrder>Panel</columnOrder><columnOrder>Marker</columnOrder><columnOrder>Dye</columnOrder><columnOrder>Allele</columnOrder><columnOrder>Size</columnOrder><columnOrder>Height</columnOrder><columnOrder>Peak Area</columnOrder><columnOrder>Data Point</columnOrder><columnOrder>Mutation</columnOrder><columnOrder>AE Reason For Change</columnOrder><columnOrder>MEC</columnOrder><columnOrder>ADO</columnOrder><columnOrder>ME</columnOrder><columnOrder>OS</columnOrder><columnOrder>BIN</columnOrder><columnOrder>PHR</columnOrder><columnOrder>LPH</columnOrder><columnOrder>MPH</columnOrder><columnOrder>SPK</columnOrder><columnOrder>AN</columnOrder><columnOrder>BD</columnOrder><columnOrder>CC</columnOrder><columnOrder>OVL</columnOrder><columnOrder>GQ</columnOrder><columnOrder>UD1</columnOrder><columnOrder>UD2</columnOrder><columnOrder>UD3</columnOrder><columnOrder>UD4</columnOrder><columnOrder>UD5</columnOrder><columnOrder>UD6</columnOrder><columnOrder>UD7</columnOrder><columnOrder>UD8</columnOrder><columnOrder>UD9</columnOrder><columnOrderDirty>false</columnOrderDirty><keepingAllelePosition>false</keepingAllelePosition><removeExtraEmptyColumn>false</removeExtraEmptyColumn></markerProfile><sampleColsSort>Sample File</sampleColsSort><sampleColsSort>None</sampleColsSort><sampleColsSort>None</sampleColsSort><sampleSortColOrder>0</sampleSortColOrder><sampleSortColOrder>0</sampleSortColOrder><sampleSortColOrder>0</sampleSortColOrder><markerColsSort>Sample File</markerColsSort><markerColsSort>Dye</markerColsSort><markerColsSort>Marker</markerColsSort><markerSortOrder>0</markerSortOrder><markerSortOrder>0</markerSortOrder><markerSortOrder>0</markerSortOrder><sampleProfile><DataObject><databaseID>-1</databaseID><dataDirty>false</dataDirty><allowNotification>true</allowNotification><newObject>false</newObject></DataObject><sampleFileCol><visible>true</visible><filterCriteria><operation>0</operation><operand1></operand1><operand2></operand2></filterCriteria></sampleFileCol><sampleNameCol><visible>true</visible><filterCriteria><operation>0</operation><operand1></operand1><operand2></operand2></filterCriteria></sampleNameCol><sampleIDCol><visible>false</visible><filterCriteria><operation>0</operation><operand1></operand1><operand2></operand2></filterCriteria></sampleIDCol><panelCol><visible>true</visible><filterCriteria><operation>0</operation><operand1></operand1><operand2></operand2></filterCriteria></panelCol><analysisMethodCol><visible>true</visible><filterCriteria><operation>0</operation><operand1></operand1><operand2></operand2></filterCriteria></analysisMethodCol><sampleFileNormCol><visible>false</visible><filterCriteria><operation>0</operation><operand1></operand1><operand2></operand2></filterCriteria></sampleFileNormCol><baselineQualityCol><visible>true</visible><filterCriteria><operation>0</operation><operand1></operand1><operand2></operand2></filterCriteria></baselineQualityCol><sizeStandardCol><visible>true</visible><filterCriteria><operation>0</operation><operand1></operand1><operand2></operand2></filterCriteria></sizeStandardCol><sampleTypeCol><visible>true</visible><filterCriteria><operation>0</operation><operand1></operand1><operand2></operand2></filterCriteria></sampleTypeCol><commentsCol><visible>false</visible><filterCriteria><operation>0</operation><operand1></operand1><operand2></operand2></filterCriteria></commentsCol><matrixCol><visible>false</visible><filterCriteria><operation>0</operation><operand1></operand1><operand2></operand2></filterCriteria></matrixCol><snpSetCol><visible>true</visible><filterCriteria><operation>0</operation><operand1></operand1><operand2></operand2></filterCriteria></snpSetCol><studyCol><visible>true</visible><filterCriteria><operation>0</operation><operand1></operand1><operand2></operand2></filterCriteria></studyCol><runNameCol><visible>false</visible><filterCriteria><operation>0</operation><operand1></operand1><operand2></operand2></filterCriteria></runNameCol><instrumentTypeCol><visible>false</visible><filterCriteria><operation>0</operation><operand1></operand1><operand2></operand2></filterCriteria></instrumentTypeCol><instrumentIDCol><visible>false</visible><filterCriteria><operation>0</operation><operand1></operand1><operand2></operand2></filterCriteria></instrumentIDCol><runDateCol><visible>false</visible><filterCriteria><operation>0</operation><operand1></operand1><operand2></operand2></filterCriteria></runDateCol><sampleAlleleEditCol><visible>false</visible><filterCriteria><operation>0</operation><operand1></operand1><operand2></operand2></filterCriteria></sampleAlleleEditCol><sizingQualityInvalidCol><visible>true</visible><filterCriteria><operation>0</operation><operand1></operand1><operand2></operand2></filterCriteria></sizingQualityInvalidCol><fileNotFoundCol><visible>false</visible><filterCriteria><operation>0</operation><operand1></operand1><operand2></operand2></filterCriteria></fileNotFoundCol><offscaleCol><visible>false</visible><filterCriteria><operation>0</operation><operand1></operand1><operand2></operand2></filterCriteria></offscaleCol><matrixNotFoundCol><visible>false</visible><filterCriteria><operation>0</operation><operand1></operand1><operand2></operand2></filterCriteria></matrixNotFoundCol><sizeStdNotFoundCol><visible>false</visible><filterCriteria><operation>0</operation><operand1></operand1><operand2></operand2></filterCriteria></sizeStdNotFoundCol><matrixQualityCol><visible>true</visible><filterCriteria><operation>0</operation><operand1></operand1><operand2></operand2></filterCriteria></matrixQualityCol><sizeStdQualityCol><visible>true</visible><filterCriteria><operation>0</operation><operand1></operand1><operand2></operand2></filterCriteria></sizeStdQualityCol><spikeSamplePqvQualityCol><visible>false</visible><filterCriteria><operation>0</operation><operand1></operand1><operand2></operand2></filterCriteria></spikeSamplePqvQualityCol><mixedSamplePqvQualityCol><visible>false</visible><filterCriteria><operation>0</operation><operand1></operand1><operand2></operand2></filterCriteria></mixedSamplePqvQualityCol><omrSamplePqvQualityCol><visible>false</visible><filterCriteria><operation>0</operation><operand1></operand1><operand2></operand2></filterCriteria></omrSamplePqvQualityCol><customControlCol><visible>false</visible><filterCriteria><operation>0</operation><operand1></operand1><operand2></operand2></filterCriteria></customControlCol><referenceDataCol><visible>false</visible><filterCriteria><operation>0</operation><operand1></operand1><operand2></operand2></filterCriteria></referenceDataCol><statusCol><visible>false</visible><filterCriteria><operation>0</operation><operand1></operand1><operand2></operand2></filterCriteria></statusCol><wellQualityCol><visible>true</visible><filterCriteria><operation>0</operation><operand1></operand1><operand2></operand2></filterCriteria></wellQualityCol><smplGenoTypeQualityCol><visible>false</visible><filterCriteria><operation>0</operation><operand1></operand1><operand2></operand2></filterCriteria></smplGenoTypeQualityCol><homoMutationCol><visible>true</visible><filterCriteria><operation>0</operation><operand1></operand1><operand2></operand2></filterCriteria></homoMutationCol><hetroMutationCol><visible>true</visible><filterCriteria><operation>0</operation><operand1></operand1><operand2></operand2></filterCriteria></hetroMutationCol><missingAlleleCol><visible>true</visible><filterCriteria><operation>0</operation><operand1></operand1><operand2></operand2></filterCriteria></missingAlleleCol><arnmCol><visible>false</visible><filterCriteria><operation>0</operation><operand1></operand1><operand2></operand2></filterCriteria></arnmCol><userDefinedColumn1Col><visible>false</visible><filterCriteria><operation>0</operation><operand1></operand1><operand2></operand2></filterCriteria></userDefinedColumn1Col><userDefinedColumn2Col><visible>false</visible><filterCriteria><operation>0</operation><operand1></operand1><operand2></operand2></filterCriteria></userDefinedColumn2Col><userDefinedColumn3Col><visible>false</visible><filterCriteria><operation>0</operation><operand1></operand1><operand2></operand2></filterCriteria></userDefinedColumn3Col><userDefinedColumn4Col><visible>false</visible><filterCriteria><operation>0</operation><operand1></operand1><operand2></operand2></filterCriteria></userDefinedColumn4Col><userDefinedColumn5Col><visible>false</visible><filterCriteria><operation>0</operation><operand1></operand1><operand2></operand2></filterCriteria></userDefinedColumn5Col><userDefinedColumn6Col><visible>false</visible><filterCriteria><operation>0</operation><operand1></operand1><operand2></operand2></filterCriteria></userDefinedColumn6Col><userDefinedColumn7Col><visible>false</visible><filterCriteria><operation>0</operation><operand1></operand1><operand2></operand2></filterCriteria></userDefinedColumn7Col><userDefinedColumn8Col><visible>false</visible><filterCriteria><operation>0</operation><operand1></operand1><operand2></operand2></filterCriteria></userDefinedColumn8Col><userDefinedColumn9Col><visible>false</visible><filterCriteria><operation>0</operation><operand1></operand1><operand2></operand2></filterCriteria></userDefinedColumn9Col><profileIdCol><visible>false</visible><filterCriteria><operation>0</operation><operand1></operand1><operand2></operand2></filterCriteria></profileIdCol><specimenTypeCol><xmlProfileFilter><visible>false</visible><filterCriteria><operation>0</operation><operand1></operand1><operand2></operand2></filterCriteria></xmlProfileFilter></specimenTypeCol><wellCol><visible>false</visible><filterCriteria><operation>0</operation><operand1></operand1><operand2></operand2></filterCriteria></wellCol><plateCol><visible>false</visible><filterCriteria><operation>0</operation><operand1></operand1><operand2></operand2></filterCriteria></plateCol><laneCol><visible>false</visible><filterCriteria><operation>0</operation><operand1></operand1><operand2></operand2></filterCriteria></laneCol><fontName>Arial</fontName><fontSize>11</fontSize><columnOrderDirty>false</columnOrderDirty></sampleProfile></xmlProjectTableProfile><xmlProjectTableProfile><profileName>Import Reference Profiles</profileName><owner>gmidx</owner><createdDate>1184598817000</createdDate><modifiedDate>1184598817000</modifiedDate><markerProfile><DataObject><databaseID>-1</databaseID><dataDirty>false</dataDirty><allowNotification>true</allowNotification><newObject>false</newObject></DataObject><markerCol><visible>true</visible><filterCriteria><operation>0</operation><operand1></operand1><operand2></operand2></filterCriteria></markerCol><sampleFileCol><visible>true</visible><filterCriteria><operation>0</operation><operand1></operand1><operand2></operand2></filterCriteria></sampleFileCol><sampleNameCol><visible>false</visible><filterCriteria><operation>0</operation><operand1></operand1><operand2></operand2></filterCriteria></sampleNameCol><sampleIDCol><visible>false</visible><filterCriteria><operation>0</operation><operand1></operand1><operand2></operand2></filterCriteria></sampleIDCol><runNameCol><visible>false</visible><filterCriteria><operation>0</operation><operand1></operand1><operand2></operand2></filterCriteria></runNameCol><panelCol><visible>false</visible><filterCriteria><operation>0</operation><operand1></operand1><operand2></operand2></filterCriteria></panelCol><alleleCol><visible>true</visible><filterCriteria><operation>0</operation><operand1></operand1><operand2></operand2></filterCriteria></alleleCol><peakSizeCol><visible>false</visible><filterCriteria><operation>0</operation><operand1></operand1><operand2></operand2></filterCriteria></peakSizeCol><peakHeightCol><visible>false</visible><filterCriteria><operation>0</operation><operand1></operand1><operand2></operand2></filterCriteria></peakHeightCol><peakAreaCol><visible>false</visible><filterCriteria><operation>0</operation><operand1></operand1><operand2></operand2></filterCriteria></peakAreaCol><peakScanCol><visible>false</visible><filterCriteria><operation>0</operation><operand1></operand1><operand2></operand2></filterCriteria></peakScanCol><alleleCommentCol><visible>false</visible><filterCriteria><operation>0</operation><operand1></operand1><operand2></operand2></filterCriteria></alleleCommentCol><mutationCol><visible>false</visible><filterCriteria><operation>0</operation><operand1></operand1><operand2></operand2></filterCriteria></mutationCol><offscaleCol><visible>true</visible><filterCriteria><operation>0</operation><operand1></operand1><operand2></operand2></filterCriteria></offscaleCol><spikeyPeakCol><visible>false</visible><filterCriteria><operation>0</operation><operand1></operand1><operand2></operand2></filterCriteria></spikeyPeakCol><oneBPPeakCol><visible>false</visible><filterCriteria><operation>0</operation><operand1></operand1><operand2></operand2></filterCriteria></oneBPPeakCol><backgroundPeakCol><visible>false</visible><filterCriteria><operation>0</operation><operand1></operand1><operand2></operand2></filterCriteria></backgroundPeakCol><binProblemCol><visible>true</visible><filterCriteria><operation>0</operation><operand1></operand1><operand2></operand2></filterCriteria></binProblemCol><peakHeightRatioCol><visible>true</visible><filterCriteria><operation>0</operation><operand1></operand1><operand2></operand2></filterCriteria></peakHeightRatioCol><bleedThroughCol><visible>true</visible><filterCriteria><operation>0</operation><operand1></operand1><operand2></operand2></filterCriteria></bleedThroughCol><numAlleleErrorCol><visible>true</visible><filterCriteria><operation>0</operation><operand1></operand1><operand2></operand2></filterCriteria></numAlleleErrorCol><alleleConfidenceCol><visible>true</visible><filterCriteria><operation>0</operation><operand1></operand1><operand2></operand2></filterCriteria></alleleConfidenceCol><controlConcordanceCol><visible>true</visible><filterCriteria><operation>0</operation><operand1></operand1><operand2></operand2></filterCriteria></controlConcordanceCol><overlapCol><visible>false</visible><filterCriteria><operation>0</operation><operand1></operand1><operand2></operand2></filterCriteria></overlapCol><broadPeakCol><visible>true</visible><filterCriteria><operation>0</operation><operand1></operand1><operand2></operand2></filterCriteria></broadPeakCol><splitPeakCol><visible>false</visible><filterCriteria><operation>0</operation><operand1></operand1><operand2></operand2></filterCriteria></splitPeakCol><doublePeakCol><visible>false</visible><filterCriteria><operation>0</operation><operand1></operand1><operand2></operand2></filterCriteria></doublePeakCol><narrowBinCol><visible>false</visible><filterCriteria><operation>0</operation><operand1></operand1><operand2></operand2></filterCriteria></narrowBinCol><absoluteHeightCol><visible>true</visible><filterCriteria><operation>0</operation><operand1></operand1><operand2></operand2></filterCriteria></absoluteHeightCol><highPeakHeightCol><visible>true</visible><filterCriteria><operation>0</operation><operand1></operand1><operand2></operand2></filterCriteria></highPeakHeightCol><spikeMarkerPqvCol><visible>true</visible><filterCriteria><operation>0</operation><operand1></operand1><operand2></operand2></filterCriteria></spikeMarkerPqvCol><dyeColorCol><visible>false</visible><filterCriteria><operation>0</operation><operand1>R</operand1><operand2></operand2></filterCriteria></dyeColorCol><deletedAlleleCol><visible>false</visible><filterCriteria><operation>0</operation><operand1></operand1><operand2></operand2></filterCriteria></deletedAlleleCol><alleleOverflowCol><visible>false</visible><filterCriteria><operation>0</operation><operand1></operand1><operand2></operand2></filterCriteria></alleleOverflowCol><alleleHistoryCol><visible>false</visible><filterCriteria><operation>0</operation><operand1></operand1><operand2></operand2></filterCriteria></alleleHistoryCol><pedigreeCheckCol><visible>false</visible><filterCriteria><operation>0</operation><operand1></operand1><operand2></operand2></filterCriteria></pedigreeCheckCol><omitFromClusteringCol><visible>true</visible><filterCriteria><operation>0</operation><operand1></operand1><operand2></operand2></filterCriteria></omitFromClusteringCol><crossTalkCol><visible>false</visible><filterCriteria><operation>0</operation><operand1></operand1><operand2></operand2></filterCriteria></crossTalkCol><userDefinedColumn1Col><visible>false</visible><filterCriteria><operation>0</operation><operand1></operand1><operand2></operand2></filterCriteria></userDefinedColumn1Col><userDefinedColumn2Col><visible>false</visible><filterCriteria><operation>0</operation><operand1></operand1><operand2></operand2></filterCriteria></userDefinedColumn2Col><userDefinedColumn3Col><visible>false</visible><filterCriteria><operation>0</operation><operand1></operand1><operand2></operand2></filterCriteria></userDefinedColumn3Col><userDefinedColumn4Col><visible>false</visible><filterCriteria><operation>0</operation><operand1></operand1><operand2></operand2></filterCriteria></userDefinedColumn4Col><userDefinedColumn5Col><visible>false</visible><filterCriteria><operation>0</operation><operand1></operand1><operand2></operand2></filterCriteria></userDefinedColumn5Col><userDefinedColumn6Col><visible>false</visible><filterCriteria><operation>0</operation><operand1></operand1><operand2></operand2></filterCriteria></userDefinedColumn6Col><userDefinedColumn7Col><visible>false</visible><filterCriteria><operation>0</operation><operand1></operand1><operand2></operand2></filterCriteria></userDefinedColumn7Col><userDefinedColumn8Col><visible>false</visible><filterCriteria><operation>0</operation><operand1></operand1><operand2></operand2></filterCriteria></userDefinedColumn8Col><userDefinedColumn9Col><visible>false</visible><filterCriteria><operation>0</operation><operand1></operand1><operand2></operand2></filterCriteria></userDefinedColumn9Col><userDefinedColumn10Col><visible>false</visible><filterCriteria><operation>0</operation><operand1></operand1><operand2></operand2></filterCriteria></userDefinedColumn10Col><snpCol><visible>true</visible><filterCriteria><operation>0</operation><operand1></operand1><operand2></operand2></filterCriteria></snpCol><clusteringCVCol><visible>true</visible><filterCriteria><operation>0</operation><operand1></operand1><operand2></operand2></filterCriteria></clusteringCVCol><numAllelesToShow>2</numAllelesToShow><interleaveOn>false</interleaveOn><fontName>Arial</fontName><fontSize>11</fontSize><columnOrder>Sample File</columnOrder><columnOrder>Sample Name</columnOrder><columnOrder>Sample ID</columnOrder><columnOrder>Run Name</columnOrder><columnOrder>Panel</columnOrder><columnOrder>Marker</columnOrder><columnOrder>Dye</columnOrder><columnOrder>Allele</columnOrder><columnOrder>Size</columnOrder><columnOrder>Height</columnOrder><columnOrder>Peak Area</columnOrder><columnOrder>Data Point</columnOrder><columnOrder>Mutation</columnOrder><columnOrder>AE Reason For Change</columnOrder><columnOrder>MEC</columnOrder><columnOrder>ADO</columnOrder><columnOrder>ME</columnOrder><columnOrder>OS</columnOrder><columnOrder>BIN</columnOrder><columnOrder>PHR</columnOrder><columnOrder>LPH</columnOrder><columnOrder>MPH</columnOrder><columnOrder>SPK</columnOrder><columnOrder>AN</columnOrder><columnOrder>BD</columnOrder><columnOrder>CC</columnOrder><columnOrder>OVL</columnOrder><columnOrder>GQ</columnOrder><columnOrder>UD1</columnOrder><columnOrder>UD2</columnOrder><columnOrder>UD3</columnOrder><columnOrder>UD4</columnOrder><columnOrder>UD5</columnOrder><columnOrder>UD6</columnOrder><columnOrder>UD7</columnOrder><columnOrder>UD8</columnOrder><columnOrder>UD9</columnOrder><columnOrderDirty>false</columnOrderDirty><keepingAllelePosition>false</keepingAllelePosition><removeExtraEmptyColumn>false</removeExtraEmptyColumn></markerProfile><sampleColsSort>Sample File</sampleColsSort><sampleColsSort>None</sampleColsSort><sampleColsSort>None</sampleColsSort><sampleSortColOrder>0</sampleSortColOrder><sampleSortColOrder>0</sampleSortColOrder><sampleSortColOrder>0</sampleSortColOrder><markerColsSort>Sample File</markerColsSort><markerColsSort>Dye</markerColsSort><markerColsSort>Marker</markerColsSort><markerSortOrder>0</markerSortOrder><markerSortOrder>0</markerSortOrder><markerSortOrder>0</markerSortOrder><sampleProfile><DataObject><databaseID>-1</databaseID><dataDirty>false</dataDirty><allowNotification>true</allowNotification><newObject>false</newObject></DataObject><sampleFileCol><visible>true</visible><filterCriteria><operation>0</operation><operand1></operand1><operand2></operand2></filterCriteria></sampleFileCol><sampleNameCol><visible>true</visible><filterCriteria><operation>0</operation><operand1></operand1><operand2></operand2></filterCriteria></sampleNameCol><sampleIDCol><visible>false</visible><filterCriteria><operation>0</operation><operand1></operand1><operand2></operand2></filterCriteria></sampleIDCol><panelCol><visible>false</visible><filterCriteria><operation>0</operation><operand1></operand1><operand2></operand2></filterCriteria></panelCol><analysisMethodCol><visible>false</visible><filterCriteria><operation>0</operation><operand1></operand1><operand2></operand2></filterCriteria></analysisMethodCol><sampleFileNormCol><visible>false</visible><filterCriteria><operation>0</operation><operand1></operand1><operand2></operand2></filterCriteria></sampleFileNormCol><baselineQualityCol><visible>true</visible><filterCriteria><operation>0</operation><operand1></operand1><operand2></operand2></filterCriteria></baselineQualityCol><sizeStandardCol><visible>false</visible><filterCriteria><operation>0</operation><operand1></operand1><operand2></operand2></filterCriteria></sizeStandardCol><sampleTypeCol><visible>true</visible><filterCriteria><operation>0</operation><operand1></operand1><operand2></operand2></filterCriteria></sampleTypeCol><commentsCol><visible>false</visible><filterCriteria><operation>0</operation><operand1></operand1><operand2></operand2></filterCriteria></commentsCol><matrixCol><visible>false</visible><filterCriteria><operation>0</operation><operand1></operand1><operand2></operand2></filterCriteria></matrixCol><snpSetCol><visible>true</visible><filterCriteria><operation>0</operation><operand1></operand1><operand2></operand2></filterCriteria></snpSetCol><studyCol><visible>true</visible><filterCriteria><operation>0</operation><operand1></operand1><operand2></operand2></filterCriteria></studyCol><runNameCol><visible>false</visible><filterCriteria><operation>0</operation><operand1></operand1><operand2></operand2></filterCriteria></runNameCol><instrumentTypeCol><visible>false</visible><filterCriteria><operation>0</operation><operand1></operand1><operand2></operand2></filterCriteria></instrumentTypeCol><instrumentIDCol><visible>false</visible><filterCriteria><operation>0</operation><operand1></operand1><operand2></operand2></filterCriteria></instrumentIDCol><runDateCol><visible>false</visible><filterCriteria><operation>0</operation><operand1></operand1><operand2></operand2></filterCriteria></runDateCol><sampleAlleleEditCol><visible>false</visible><filterCriteria><operation>0</operation><operand1></operand1><operand2></operand2></filterCriteria></sampleAlleleEditCol><sizingQualityInvalidCol><visible>false</visible><filterCriteria><operation>0</operation><operand1></operand1><operand2></operand2></filterCriteria></sizingQualityInvalidCol><fileNotFoundCol><visible>false</visible><filterCriteria><operation>0</operation><operand1></operand1><operand2></operand2></filterCriteria></fileNotFoundCol><offscaleCol><visible>false</visible><filterCriteria><operation>0</operation><operand1></operand1><operand2></operand2></filterCriteria></offscaleCol><matrixNotFoundCol><visible>false</visible><filterCriteria><operation>0</operation><operand1></operand1><operand2></operand2></filterCriteria></matrixNotFoundCol><sizeStdNotFoundCol><visible>false</visible><filterCriteria><operation>0</operation><operand1></operand1><operand2></operand2></filterCriteria></sizeStdNotFoundCol><matrixQualityCol><visible>true</visible><filterCriteria><operation>0</operation><operand1></operand1><operand2></operand2></filterCriteria></matrixQualityCol><sizeStdQualityCol><visible>false</visible><filterCriteria><operation>0</operation><operand1></operand1><operand2></operand2></filterCriteria></sizeStdQualityCol><spikeSamplePqvQualityCol><visible>false</visible><filterCriteria><operation>0</operation><operand1></operand1><operand2></operand2></filterCriteria></spikeSamplePqvQualityCol><mixedSamplePqvQualityCol><visible>false</visible><filterCriteria><operation>0</operation><operand1></operand1><operand2></operand2></filterCriteria></mixedSamplePqvQualityCol><omrSamplePqvQualityCol><visible>false</visible><filterCriteria><operation>0</operation><operand1></operand1><operand2></operand2></filterCriteria></omrSamplePqvQualityCol><customControlCol><visible>false</visible><filterCriteria><operation>0</operation><operand1></operand1><operand2></operand2></filterCriteria></customControlCol><referenceDataCol><visible>false</visible><filterCriteria><operation>0</operation><operand1></operand1><operand2></operand2></filterCriteria></referenceDataCol><statusCol><visible>true</visible><filterCriteria><operation>0</operation><operand1></operand1><operand2></operand2></filterCriteria></statusCol><wellQualityCol><visible>true</visible><filterCriteria><operation>0</operation><operand1></operand1><operand2></operand2></filterCriteria></wellQualityCol><smplGenoTypeQualityCol><visible>false</visible><filterCriteria><operation>0</operation><operand1></operand1><operand2></operand2></filterCriteria></smplGenoTypeQualityCol><homoMutationCol><visible>true</visible><filterCriteria><operation>0</operation><operand1></operand1><operand2></operand2></filterCriteria></homoMutationCol><hetroMutationCol><visible>true</visible><filterCriteria><operation>0</operation><operand1></operand1><operand2></operand2></filterCriteria></hetroMutationCol><missingAlleleCol><visible>true</visible><filterCriteria><operation>0</operation><operand1></operand1><operand2></operand2></filterCriteria></missingAlleleCol><arnmCol><visible>false</visible><filterCriteria><operation>0</operation><operand1></operand1><operand2></operand2></filterCriteria></arnmCol><userDefinedColumn1Col><visible>false</visible><filterCriteria><operation>0</operation><operand1></operand1><operand2></operand2></filterCriteria></userDefinedColumn1Col><userDefinedColumn2Col><visible>false</visible><filterCriteria><operation>0</operation><operand1></operand1><operand2></operand2></filterCriteria></userDefinedColumn2Col><userDefinedColumn3Col><visible>false</visible><filterCriteria><operation>0</operation><operand1></operand1><operand2></operand2></filterCriteria></userDefinedColumn3Col><userDefinedColumn4Col><visible>false</visible><filterCriteria><operation>0</operation><operand1></operand1><operand2></operand2></filterCriteria></userDefinedColumn4Col><userDefinedColumn5Col><visible>false</visible><filterCriteria><operation>0</operation><operand1></operand1><operand2></operand2></filterCriteria></userDefinedColumn5Col><userDefinedColumn6Col><visible>false</visible><filterCriteria><operation>0</operation><operand1></operand1><operand2></operand2></filterCriteria></userDefinedColumn6Col><userDefinedColumn7Col><visible>false</visible><filterCriteria><operation>0</operation><operand1></operand1><operand2></operand2></filterCriteria></userDefinedColumn7Col><userDefinedColumn8Col><visible>false</visible><filterCriteria><operation>0</operation><operand1></operand1><operand2></operand2></filterCriteria></userDefinedColumn8Col><userDefinedColumn9Col><visible>false</visible><filterCriteria><operation>0</operation><operand1></operand1><operand2></operand2></filterCriteria></userDefinedColumn9Col><profileIdCol><visible>true</visible><filterCriteria><operation>0</operation><operand1></operand1><operand2></operand2></filterCriteria></profileIdCol><specimenTypeCol><xmlProfileFilter><visible>false</visible><filterCriteria><operation>0</operation><operand1></operand1><operand2></operand2></filterCriteria></xmlProfileFilter></specimenTypeCol><wellCol><visible>false</visible><filterCriteria><operation>0</operation><operand1></operand1><operand2></operand2></filterCriteria></wellCol><plateCol><visible>false</visible><filterCriteria><operation>0</operation><operand1></operand1><operand2></operand2></filterCriteria></plateCol><laneCol><visible>false</visible><filterCriteria><operation>0</operation><operand1></operand1><operand2></operand2></filterCriteria></laneCol><fontName>Arial</fontName><fontSize>11</fontSize><columnOrderDirty>false</columnOrderDirty></sampleProfile></xmlProjectTableProfile><xmlProjectTableProfile><profileName>3500 Data Analysis</profileName><owner>gmidx</owner><createdDate>1227024930000</createdDate><modifiedDate>1227024930000</modifiedDate><markerProfile><DataObject><databaseID>-1</databaseID><dataDirty>false</dataDirty><allowNotification>true</allowNotification><newObject>false</newObject></DataObject><markerCol><visible>true</visible><filterCriteria><operation>0</operation><operand1></operand1><operand2></operand2></filterCriteria></markerCol><sampleFileCol><visible>false</visible><filterCriteria><operation>0</operation><operand1></operand1><operand2></operand2></filterCriteria></sampleFileCol><sampleNameCol><visible>true</visible><filterCriteria><operation>0</operation><operand1></operand1><operand2></operand2></filterCriteria></sampleNameCol><sampleIDCol><visible>false</visible><filterCriteria><operation>0</operation><operand1></operand1><operand2></operand2></filterCriteria></sampleIDCol><runNameCol><visible>false</visible><filterCriteria><operation>0</operation><operand1></operand1><operand2></operand2></filterCriteria></runNameCol><panelCol><visible>false</visible><filterCriteria><operation>0</operation><operand1></operand1><operand2></operand2></filterCriteria></panelCol><alleleCol><visible>true</visible><filterCriteria><operation>0</operation><operand1></operand1><operand2></operand2></filterCriteria></alleleCol><peakSizeCol><visible>false</visible><filterCriteria><operation>0</operation><operand1></operand1><operand2></operand2></filterCriteria></peakSizeCol><peakHeightCol><visible>false</visible><filterCriteria><operation>0</operation><operand1></operand1><operand2></operand2></filterCriteria></peakHeightCol><peakAreaCol><visible>false</visible><filterCriteria><operation>0</operation><operand1></operand1><operand2></operand2></filterCriteria></peakAreaCol><peakScanCol><visible>false</visible><filterCriteria><operation>0</operation><operand1></operand1><operand2></operand2></filterCriteria></peakScanCol><alleleCommentCol><visible>false</visible><filterCriteria><operation>0</operation><operand1></operand1><operand2></operand2></filterCriteria></alleleCommentCol><mutationCol><visible>false</visible><filterCriteria><operation>0</operation><operand1></operand1><operand2></operand2></filterCriteria></mutationCol><offscaleCol><visible>true</visible><filterCriteria><operation>0</operation><operand1></operand1><operand2></operand2></filterCriteria></offscaleCol><spikeyPeakCol><visible>false</visible><filterCriteria><operation>0</operation><operand1></operand1><operand2></operand2></filterCriteria></spikeyPeakCol><oneBPPeakCol><visible>false</visible><filterCriteria><operation>0</operation><operand1></operand1><operand2></operand2></filterCriteria></oneBPPeakCol><backgroundPeakCol><visible>false</visible><filterCriteria><operation>0</operation><operand1></operand1><operand2></operand2></filterCriteria></backgroundPeakCol><binProblemCol><visible>true</visible><filterCriteria><operation>0</operation><operand1></operand1><operand2></operand2></filterCriteria></binProblemCol><peakHeightRatioCol><visible>true</visible><filterCriteria><operation>0</operation><operand1></operand1><operand2></operand2></filterCriteria></peakHeightRatioCol><bleedThroughCol><visible>true</visible><filterCriteria><operation>0</operation><operand1></operand1><operand2></operand2></filterCriteria></bleedThroughCol><numAlleleErrorCol><visible>true</visible><filterCriteria><operation>0</operation><operand1></operand1><operand2></operand2></filterCriteria></numAlleleErrorCol><alleleConfidenceCol><visible>true</visible><filterCriteria><operation>0</operation><operand1></operand1><operand2></operand2></filterCriteria></alleleConfidenceCol><controlConcordanceCol><visible>true</visible><filterCriteria><operation>0</operation><operand1></operand1><operand2></operand2></filterCriteria></controlConcordanceCol><overlapCol><visible>false</visible><filterCriteria><operation>0</operation><operand1></operand1><operand2></operand2></filterCriteria></overlapCol><broadPeakCol><visible>true</visible><filterCriteria><operation>0</operation><operand1></operand1><operand2></operand2></filterCriteria></broadPeakCol><splitPeakCol><visible>false</visible><filterCriteria><operation>0</operation><operand1></operand1><operand2></operand2></filterCriteria></splitPeakCol><doublePeakCol><visible>false</visible><filterCriteria><operation>0</operation><operand1></operand1><operand2></operand2></filterCriteria></doublePeakCol><narrowBinCol><visible>false</visible><filterCriteria><operation>0</operation><operand1></operand1><operand2></operand2></filterCriteria></narrowBinCol><absoluteHeightCol><visible>true</visible><filterCriteria><operation>0</operation><operand1></operand1><operand2></operand2></filterCriteria></absoluteHeightCol><highPeakHeightCol><visible>true</visible><filterCriteria><operation>0</operation><operand1></operand1><operand2></operand2></filterCriteria></highPeakHeightCol><spikeMarkerPqvCol><visible>true</visible><filterCriteria><operation>0</operation><operand1></operand1><operand2></operand2></filterCriteria></spikeMarkerPqvCol><dyeColorCol><visible>false</visible><filterCriteria><operation>0</operation><operand1>R</operand1><operand2></operand2></filterCriteria></dyeColorCol><deletedAlleleCol><visible>false</visible><filterCriteria><operation>0</operation><operand1></operand1><operand2></operand2></filterCriteria></deletedAlleleCol><alleleOverflowCol><visible>false</visible><filterCriteria><operation>0</operation><operand1></operand1><operand2></operand2></filterCriteria></alleleOverflowCol><alleleHistoryCol><visible>false</visible><filterCriteria><operation>0</operation><operand1></operand1><operand2></operand2></filterCriteria></alleleHistoryCol><pedigreeCheckCol><visible>false</visible><filterCriteria><operation>0</operation><operand1></operand1><operand2></operand2></filterCriteria></pedigreeCheckCol><omitFromClusteringCol><visible>true</visible><filterCriteria><operation>0</operation><operand1></operand1><operand2></operand2></filterCriteria></omitFromClusteringCol><crossTalkCol><visible>false</visible><filterCriteria><operation>0</operation><operand1></operand1><operand2></operand2></filterCriteria></crossTalkCol><userDefinedColumn1Col><visible>false</visible><filterCriteria><operation>0</operation><operand1></operand1><operand2></operand2></filterCriteria></userDefinedColumn1Col><userDefinedColumn2Col><visible>false</visible><filterCriteria><operation>0</operation><operand1></operand1><operand2></operand2></filterCriteria></userDefinedColumn2Col><userDefinedColumn3Col><visible>false</visible><filterCriteria><operation>0</operation><operand1></operand1><operand2></operand2></filterCriteria></userDefinedColumn3Col><userDefinedColumn4Col><visible>false</visible><filterCriteria><operation>0</operation><operand1></operand1><operand2></operand2></filterCriteria></userDefinedColumn4Col><userDefinedColumn5Col><visible>false</visible><filterCriteria><operation>0</operation><operand1></operand1><operand2></operand2></filterCriteria></userDefinedColumn5Col><userDefinedColumn6Col><visible>false</visible><filterCriteria><operation>0</operation><operand1></operand1><operand2></operand2></filterCriteria></userDefinedColumn6Col><userDefinedColumn7Col><visible>false</visible><filterCriteria><operation>0</operation><operand1></operand1><operand2></operand2></filterCriteria></userDefinedColumn7Col><userDefinedColumn8Col><visible>false</visible><filterCriteria><operation>0</operation><operand1></operand1><operand2></operand2></filterCriteria></userDefinedColumn8Col><userDefinedColumn9Col><visible>false</visible><filterCriteria><operation>0</operation><operand1></operand1><operand2></operand2></filterCriteria></userDefinedColumn9Col><userDefinedColumn10Col><visible>false</visible><filterCriteria><operation>0</operation><operand1></operand1><operand2></operand2></filterCriteria></userDefinedColumn10Col><snpCol><visible>true</visible><filterCriteria><operation>0</operation><operand1></operand1><operand2></operand2></filterCriteria></snpCol><clusteringCVCol><visible>true</visible><filterCriteria><operation>0</operation><operand1></operand1><operand2></operand2></filterCriteria></clusteringCVCol><numAllelesToShow>2</numAllelesToShow><interleaveOn>false</interleaveOn><fontName>Arial</fontName><fontSize>11</fontSize><columnOrder>Sample File</columnOrder><columnOrder>Sample Name</columnOrder><columnOrder>Sample ID</columnOrder><columnOrder>Run Name</columnOrder><columnOrder>Panel</columnOrder><columnOrder>Marker</columnOrder><columnOrder>Dye</columnOrder><columnOrder>Allele</columnOrder><columnOrder>Size</columnOrder><columnOrder>Height</columnOrder><columnOrder>Peak Area</columnOrder><columnOrder>Data Point</columnOrder><columnOrder>Mutation</columnOrder><columnOrder>AE Reason For Change</columnOrder><columnOrder>MEC</columnOrder><columnOrder>ADO</columnOrder><columnOrder>ME</columnOrder><columnOrder>OS</columnOrder><columnOrder>BIN</columnOrder><columnOrder>PHR</columnOrder><columnOrder>LPH</columnOrder><columnOrder>MPH</columnOrder><columnOrder>SPK</columnOrder><columnOrder>AN</columnOrder><columnOrder>BD</columnOrder><columnOrder>CC</columnOrder><columnOrder>OVL</columnOrder><columnOrder>GQ</columnOrder><columnOrder>UD1</columnOrder><columnOrder>UD2</columnOrder><columnOrder>UD3</columnOrder><columnOrder>UD4</columnOrder><columnOrder>UD5</columnOrder><columnOrder>UD6</columnOrder><columnOrder>UD7</columnOrder><columnOrder>UD8</columnOrder><columnOrder>UD9</columnOrder><columnOrderDirty>false</columnOrderDirty><keepingAllelePosition>false</keepingAllelePosition><removeExtraEmptyColumn>false</removeExtraEmptyColumn></markerProfile><sampleColsSort>Sample File</sampleColsSort><sampleColsSort>None</sampleColsSort><sampleColsSort>None</sampleColsSort><sampleSortColOrder>0</sampleSortColOrder><sampleSortColOrder>0</sampleSortColOrder><sampleSortColOrder>0</sampleSortColOrder><markerColsSort>Sample Name</markerColsSort><markerColsSort>Dye</markerColsSort><markerColsSort>Marker</markerColsSort><markerSortOrder>0</markerSortOrder><markerSortOrder>0</markerSortOrder><markerSortOrder>0</markerSortOrder><sampleProfile><DataObject><databaseID>-1</databaseID><dataDirty>false</dataDirty><allowNotification>true</allowNotification><newObject>false</newObject></DataObject><sampleFileCol><visible>false</visible><filterCriteria><operation>0</operation><operand1></operand1><operand2></operand2></filterCriteria></sampleFileCol><sampleNameCol><visible>true</visible><filterCriteria><operation>0</operation><operand1></operand1><operand2></operand2></filterCriteria></sampleNameCol><sampleIDCol><visible>false</visible><filterCriteria><operation>0</operation><operand1></operand1><operand2></operand2></filterCriteria></sampleIDCol><panelCol><visible>true</visible><filterCriteria><operation>0</operation><operand1></operand1><operand2></operand2></filterCriteria></panelCol><analysisMethodCol><visible>true</visible><filterCriteria><operation>0</operation><operand1></operand1><operand2></operand2></filterCriteria></analysisMethodCol><sampleFileNormCol><visible>true</visible><filterCriteria><operation>0</operation><operand1></operand1><operand2></operand2></filterCriteria></sampleFileNormCol><baselineQualityCol><visible>true</visible><filterCriteria><operation>0</operation><operand1></operand1><operand2></operand2></filterCriteria></baselineQualityCol><sizeStandardCol><visible>true</visible><filterCriteria><operation>0</operation><operand1></operand1><operand2></operand2></filterCriteria></sizeStandardCol><sampleTypeCol><visible>true</visible><filterCriteria><operation>0</operation><operand1></operand1><operand2></operand2></filterCriteria></sampleTypeCol><commentsCol><visible>false</visible><filterCriteria><operation>0</operation><operand1></operand1><operand2></operand2></filterCriteria></commentsCol><matrixCol><visible>false</visible><filterCriteria><operation>0</operation><operand1></operand1><operand2></operand2></filterCriteria></matrixCol><snpSetCol><visible>true</visible><filterCriteria><operation>0</operation><operand1></operand1><operand2></operand2></filterCriteria></snpSetCol><studyCol><visible>true</visible><filterCriteria><operation>0</operation><operand1></operand1><operand2></operand2></filterCriteria></studyCol><runNameCol><visible>false</visible><filterCriteria><operation>0</operation><operand1></operand1><operand2></operand2></filterCriteria></runNameCol><instrumentTypeCol><visible>false</visible><filterCriteria><operation>0</operation><operand1></operand1><operand2></operand2></filterCriteria></instrumentTypeCol><instrumentIDCol><visible>false</visible><filterCriteria><operation>0</operation><operand1></operand1><operand2></operand2></filterCriteria></instrumentIDCol><runDateCol><visible>false</visible><filterCriteria><operation>0</operation><operand1></operand1><operand2></operand2></filterCriteria></runDateCol><sampleAlleleEditCol><visible>false</visible><filterCriteria><operation>0</operation><operand1></operand1><operand2></operand2></filterCriteria></sampleAlleleEditCol><sizingQualityInvalidCol><visible>false</visible><filterCriteria><operation>0</operation><operand1></operand1><operand2></operand2></filterCriteria></sizingQualityInvalidCol><fileNotFoundCol><visible>false</visible><filterCriteria><operation>0</operation><operand1></operand1><operand2></operand2></filterCriteria></fileNotFoundCol><offscaleCol><visible>true</visible><filterCriteria><operation>0</operation><operand1></operand1><operand2></operand2></filterCriteria></offscaleCol><matrixNotFoundCol><visible>false</visible><filterCriteria><operation>0</operation><operand1></operand1><operand2></operand2></filterCriteria></matrixNotFoundCol><sizeStdNotFoundCol><visible>false</visible><filterCriteria><operation>0</operation><operand1></operand1><operand2></operand2></filterCriteria></sizeStdNotFoundCol><matrixQualityCol><visible>true</visible><filterCriteria><operation>0</operation><operand1></operand1><operand2></operand2></filterCriteria></matrixQualityCol><sizeStdQualityCol><visible>true</visible><filterCriteria><operation>0</operation><operand1></operand1><operand2></operand2></filterCriteria></sizeStdQualityCol><spikeSamplePqvQualityCol><visible>true</visible><filterCriteria><operation>0</operation><operand1></operand1><operand2></operand2></filterCriteria></spikeSamplePqvQualityCol><mixedSamplePqvQualityCol><visible>true</visible><filterCriteria><operation>0</operation><operand1></operand1><operand2></operand2></filterCriteria></mixedSamplePqvQualityCol><omrSamplePqvQualityCol><visible>true</visible><filterCriteria><operation>0</operation><operand1></operand1><operand2></operand2></filterCriteria></omrSamplePqvQualityCol><customControlCol><visible>true</visible><filterCriteria><operation>0</operation><operand1></operand1><operand2></operand2></filterCriteria></customControlCol><referenceDataCol><visible>false</visible><filterCriteria><operation>0</operation><operand1></operand1><operand2></operand2></filterCriteria></referenceDataCol><statusCol><visible>true</visible><filterCriteria><operation>0</operation><operand1></operand1><operand2></operand2></filterCriteria></statusCol><wellQualityCol><visible>true</visible><filterCriteria><operation>0</operation><operand1></operand1><operand2></operand2></filterCriteria></wellQualityCol><smplGenoTypeQualityCol><visible>true</visible><filterCriteria><operation>0</operation><operand1></operand1><operand2></operand2></filterCriteria></smplGenoTypeQualityCol><homoMutationCol><visible>true</visible><filterCriteria><operation>0</operation><operand1></operand1><operand2></operand2></filterCriteria></homoMutationCol><hetroMutationCol><visible>true</visible><filterCriteria><operation>0</operation><operand1></operand1><operand2></operand2></filterCriteria></hetroMutationCol><missingAlleleCol><visible>true</visible><filterCriteria><operation>0</operation><operand1></operand1><operand2></operand2></filterCriteria></missingAlleleCol><arnmCol><visible>true</visible><filterCriteria><operation>0</operation><operand1></operand1><operand2></operand2></filterCriteria></arnmCol><userDefinedColumn1Col><visible>false</visible><filterCriteria><operation>0</operation><operand1></operand1><operand2></operand2></filterCriteria></userDefinedColumn1Col><userDefinedColumn2Col><visible>false</visible><filterCriteria><operation>0</operation><operand1></operand1><operand2></operand2></filterCriteria></userDefinedColumn2Col><userDefinedColumn3Col><visible>false</visible><filterCriteria><operation>0</operation><operand1></operand1><operand2></operand2></filterCriteria></userDefinedColumn3Col><userDefinedColumn4Col><visible>false</visible><filterCriteria><operation>0</operation><operand1></operand1><operand2></operand2></filterCriteria></userDefinedColumn4Col><userDefinedColumn5Col><visible>false</visible><filterCriteria><operation>0</operation><operand1></operand1><operand2></operand2></filterCriteria></userDefinedColumn5Col><userDefinedColumn6Col><visible>false</visible><filterCriteria><operation>0</operation><operand1></operand1><operand2></operand2></filterCriteria></userDefinedColumn6Col><userDefinedColumn7Col><visible>false</visible><filterCriteria><operation>0</operation><operand1></operand1><operand2></operand2></filterCriteria></userDefinedColumn7Col><userDefinedColumn8Col><visible>false</visible><filterCriteria><operation>0</operation><operand1></operand1><operand2></operand2></filterCriteria></userDefinedColumn8Col><userDefinedColumn9Col><visible>false</visible><filterCriteria><operation>0</operation><operand1></operand1><operand2></operand2></filterCriteria></userDefinedColumn9Col><profileIdCol><visible>false</visible><filterCriteria><operation>0</operation><operand1></operand1><operand2></operand2></filterCriteria></profileIdCol><specimenTypeCol><xmlProfileFilter><visible>false</visible><filterCriteria><operation>0</operation><operand1></operand1><operand2></operand2></filterCriteria></xmlProfileFilter></specimenTypeCol><wellCol><visible>false</visible><filterCriteria><operation>0</operation><operand1></operand1><operand2></operand2></filterCriteria></wellCol><plateCol><visible>false</visible><filterCriteria><operation>0</operation><operand1></operand1><operand2></operand2></filterCriteria></plateCol><laneCol><visible>false</visible><filterCriteria><operation>0</operation><operand1></operand1><operand2></operand2></filterCriteria></laneCol><fontName>Arial</fontName><fontSize>11</fontSize><columnOrderDirty>false</columnOrderDirty></sampleProfile></xmlProjectTableProfile></TableSettingContainer>
