# Supplementary material for: Interlaboratory study to validate a STR profiling method for intraspecies identification of mouse cell lines
Source: PLoS One. 2019 Jun 20;14(6):e0218412. doi: 10.1371/journal.pone.0218412 (PMC6586308; doi:10.1371/journal.pone.0218412)
Supplement: S4 File — (ZIP) [file pone.0218412.s004.zip › GeneMarker files/Size Standard/GS600_LIZ.xml]

<?xml version="1.0"?> 
<SizeStandardContainer> 
    <appVersion>GeneMarker</appVersion> 
    <fileVersion>2</fileVersion> 
    <xmlSizeStandard> 
        <sizeStandardName>GS600</sizeStandardName>
        <modifiedDate></modifiedDate>
        <creationDate></creationDate>
        <userName></userName>
        <comments></comments>
        <dyeIndex>0</dyeIndex>
        <type>1</type>
        <sizeStdDefinition>20.0</sizeStdDefinition>
        <sizeStdDefinition>40.0</sizeStdDefinition>
        <sizeStdDefinition>60.0</sizeStdDefinition>
        <sizeStdDefinition>80.0</sizeStdDefinition>
        <sizeStdDefinition>100.0</sizeStdDefinition>
        <sizeStdDefinition>114.0</sizeStdDefinition>
        <sizeStdDefinition>120.0</sizeStdDefinition>
        <sizeStdDefinition>140.0</sizeStdDefinition>
        <sizeStdDefinition>160.0</sizeStdDefinition>
        <sizeStdDefinition>180.0</sizeStdDefinition>
        <sizeStdDefinition>200.0</sizeStdDefinition>
        <sizeStdDefinition>214.0</sizeStdDefinition>
        <sizeStdDefinition>220.0</sizeStdDefinition>
        <sizeStdDefinition>240.0</sizeStdDefinition>
        <sizeStdDefinition>250.0</sizeStdDefinition>
        <sizeStdDefinition>260.0</sizeStdDefinition>
        <sizeStdDefinition>280.0</sizeStdDefinition>
        <sizeStdDefinition>300.0</sizeStdDefinition>
        <sizeStdDefinition>314.0</sizeStdDefinition>
        <sizeStdDefinition>320.0</sizeStdDefinition>
        <sizeStdDefinition>340.0</sizeStdDefinition>
        <sizeStdDefinition>360.0</sizeStdDefinition>
        <sizeStdDefinition>380.0</sizeStdDefinition>
        <sizeStdDefinition>400.0</sizeStdDefinition>
        <sizeStdDefinition>414.0</sizeStdDefinition>
        <sizeStdDefinition>420.0</sizeStdDefinition>
        <sizeStdDefinition>440.0</sizeStdDefinition>
        <sizeStdDefinition>460.0</sizeStdDefinition>
        <sizeStdDefinition>480.0</sizeStdDefinition>
        <sizeStdDefinition>500.0</sizeStdDefinition>
        <sizeStdDefinition>514.0</sizeStdDefinition>
        <sizeStdDefinition>520.0</sizeStdDefinition>
        <sizeStdDefinition>540.0</sizeStdDefinition>
        <sizeStdDefinition>560.0</sizeStdDefinition>
        <sizeStdDefinition>580.0</sizeStdDefinition>
        <sizeStdDefinition>600.0</sizeStdDefinition>
        <scanDefinition>0.0</scanDefinition>
        <scanDefinition>0.0</scanDefinition>
        <scanDefinition>0.0</scanDefinition>
        <scanDefinition>0.0</scanDefinition>
        <scanDefinition>0.0</scanDefinition>
        <scanDefinition>0.0</scanDefinition>
        <scanDefinition>0.0</scanDefinition>
        <scanDefinition>0.0</scanDefinition>
        <scanDefinition>0.0</scanDefinition>
        <scanDefinition>0.0</scanDefinition>
        <scanDefinition>0.0</scanDefinition>
        <scanDefinition>0.0</scanDefinition>
        <scanDefinition>0.0</scanDefinition>
        <scanDefinition>0.0</scanDefinition>
        <scanDefinition>0.0</scanDefinition>
        <scanDefinition>0.0</scanDefinition>
        <scanDefinition>0.0</scanDefinition>
        <scanDefinition>0.0</scanDefinition>
        <scanDefinition>0.0</scanDefinition>
        <scanDefinition>0.0</scanDefinition>
        <scanDefinition>0.0</scanDefinition>
        <scanDefinition>0.0</scanDefinition>
        <scanDefinition>0.0</scanDefinition>
        <scanDefinition>0.0</scanDefinition>
        <scanDefinition>0.0</scanDefinition>
        <scanDefinition>0.0</scanDefinition>
        <scanDefinition>0.0</scanDefinition>
        <scanDefinition>0.0</scanDefinition>
        <scanDefinition>0.0</scanDefinition>
        <scanDefinition>0.0</scanDefinition>
        <scanDefinition>0.0</scanDefinition>
        <scanDefinition>0.0</scanDefinition>
        <scanDefinition>0.0</scanDefinition>
        <scanDefinition>0.0</scanDefinition>
        <scanDefinition>0.0</scanDefinition>
        <scanDefinition>0.0</scanDefinition>
        <sizeStdFlag>1</sizeStdFlag>
        <sizeStdFlag>1</sizeStdFlag>
        <sizeStdFlag>1</sizeStdFlag>
        <sizeStdFlag>1</sizeStdFlag>
        <sizeStdFlag>1</sizeStdFlag>
        <sizeStdFlag>1</sizeStdFlag>
        <sizeStdFlag>1</sizeStdFlag>
        <sizeStdFlag>1</sizeStdFlag>
        <sizeStdFlag>1</sizeStdFlag>
        <sizeStdFlag>1</sizeStdFlag>
        <sizeStdFlag>1</sizeStdFlag>
        <sizeStdFlag>1</sizeStdFlag>
        <sizeStdFlag>1</sizeStdFlag>
        <sizeStdFlag>1</sizeStdFlag>
        <sizeStdFlag>1</sizeStdFlag>
        <sizeStdFlag>1</sizeStdFlag>
        <sizeStdFlag>1</sizeStdFlag>
        <sizeStdFlag>1</sizeStdFlag>
        <sizeStdFlag>1</sizeStdFlag>
        <sizeStdFlag>1</sizeStdFlag>
        <sizeStdFlag>1</sizeStdFlag>
        <sizeStdFlag>1</sizeStdFlag>
        <sizeStdFlag>1</sizeStdFlag>
        <sizeStdFlag>1</sizeStdFlag>
        <sizeStdFlag>1</sizeStdFlag>
        <sizeStdFlag>1</sizeStdFlag>
        <sizeStdFlag>1</sizeStdFlag>
        <sizeStdFlag>1</sizeStdFlag>
        <sizeStdFlag>1</sizeStdFlag>
        <sizeStdFlag>1</sizeStdFlag>
        <sizeStdFlag>1</sizeStdFlag>
        <sizeStdFlag>1</sizeStdFlag>
        <sizeStdFlag>1</sizeStdFlag>
        <sizeStdFlag>1</sizeStdFlag>
        <sizeStdFlag>1</sizeStdFlag>
        <sizeStdFlag>1</sizeStdFlag>
        <sizeStdComments></sizeStdComments>
        <sizeStdComments></sizeStdComments>
        <sizeStdComments></sizeStdComments>
        <sizeStdComments></sizeStdComments>
        <sizeStdComments></sizeStdComments>
        <sizeStdComments></sizeStdComments>
        <sizeStdComments></sizeStdComments>
        <sizeStdComments></sizeStdComments>
        <sizeStdComments></sizeStdComments>
        <sizeStdComments></sizeStdComments>
        <sizeStdComments></sizeStdComments>
        <sizeStdComments></sizeStdComments>
        <sizeStdComments></sizeStdComments>
        <sizeStdComments></sizeStdComments>
        <sizeStdComments></sizeStdComments>
        <sizeStdComments></sizeStdComments>
        <sizeStdComments></sizeStdComments>
        <sizeStdComments></sizeStdComments>
        <sizeStdComments></sizeStdComments>
        <sizeStdComments></sizeStdComments>
        <sizeStdComments></sizeStdComments>
        <sizeStdComments></sizeStdComments>
        <sizeStdComments></sizeStdComments>
        <sizeStdComments></sizeStdComments>
        <sizeStdComments></sizeStdComments>
        <sizeStdComments></sizeStdComments>
        <sizeStdComments></sizeStdComments>
        <sizeStdComments></sizeStdComments>
        <sizeStdComments></sizeStdComments>
        <sizeStdComments></sizeStdComments>
        <sizeStdComments></sizeStdComments>
        <sizeStdComments></sizeStdComments>
        <sizeStdComments></sizeStdComments>
        <sizeStdComments></sizeStdComments>
        <sizeStdComments></sizeStdComments>
        <sizeStdComments></sizeStdComments>
        <sizeStdHeight>1000</sizeStdHeight>
        <sizeStdHeight>1000</sizeStdHeight>
        <sizeStdHeight>1000</sizeStdHeight>
        <sizeStdHeight>1000</sizeStdHeight>
        <sizeStdHeight>1000</sizeStdHeight>
        <sizeStdHeight>1000</sizeStdHeight>
        <sizeStdHeight>1000</sizeStdHeight>
        <sizeStdHeight>1000</sizeStdHeight>
        <sizeStdHeight>1000</sizeStdHeight>
        <sizeStdHeight>1000</sizeStdHeight>
        <sizeStdHeight>1000</sizeStdHeight>
        <sizeStdHeight>1000</sizeStdHeight>
        <sizeStdHeight>1000</sizeStdHeight>
        <sizeStdHeight>1000</sizeStdHeight>
        <sizeStdHeight>1000</sizeStdHeight>
        <sizeStdHeight>1000</sizeStdHeight>
        <sizeStdHeight>1000</sizeStdHeight>
        <sizeStdHeight>1000</sizeStdHeight>
        <sizeStdHeight>1000</sizeStdHeight>
        <sizeStdHeight>1000</sizeStdHeight>
        <sizeStdHeight>1000</sizeStdHeight>
        <sizeStdHeight>1000</sizeStdHeight>
        <sizeStdHeight>1000</sizeStdHeight>
        <sizeStdHeight>1000</sizeStdHeight>
        <sizeStdHeight>1000</sizeStdHeight>
        <sizeStdHeight>1000</sizeStdHeight>
        <sizeStdHeight>1000</sizeStdHeight>
        <sizeStdHeight>1000</sizeStdHeight>
        <sizeStdHeight>1000</sizeStdHeight>
        <sizeStdHeight>1000</sizeStdHeight>
        <sizeStdHeight>1000</sizeStdHeight>
        <sizeStdHeight>1000</sizeStdHeight>
        <sizeStdHeight>1000</sizeStdHeight>
        <sizeStdHeight>1000</sizeStdHeight>
        <sizeStdHeight>1000</sizeStdHeight>
        <sizeStdHeight>1000</sizeStdHeight>
        <sizeStdWidth>0</sizeStdWidth>
        <sizeStdWidth>0</sizeStdWidth>
        <sizeStdWidth>0</sizeStdWidth>
        <sizeStdWidth>0</sizeStdWidth>
        <sizeStdWidth>0</sizeStdWidth>
        <sizeStdWidth>0</sizeStdWidth>
        <sizeStdWidth>0</sizeStdWidth>
        <sizeStdWidth>0</sizeStdWidth>
        <sizeStdWidth>0</sizeStdWidth>
        <sizeStdWidth>0</sizeStdWidth>
        <sizeStdWidth>0</sizeStdWidth>
        <sizeStdWidth>0</sizeStdWidth>
        <sizeStdWidth>0</sizeStdWidth>
        <sizeStdWidth>0</sizeStdWidth>
        <sizeStdWidth>0</sizeStdWidth>
        <sizeStdWidth>0</sizeStdWidth>
        <sizeStdWidth>0</sizeStdWidth>
        <sizeStdWidth>0</sizeStdWidth>
        <sizeStdWidth>0</sizeStdWidth>
        <sizeStdWidth>0</sizeStdWidth>
        <sizeStdWidth>0</sizeStdWidth>
        <sizeStdWidth>0</sizeStdWidth>
        <sizeStdWidth>0</sizeStdWidth>
        <sizeStdWidth>0</sizeStdWidth>
        <sizeStdWidth>0</sizeStdWidth>
        <sizeStdWidth>0</sizeStdWidth>
        <sizeStdWidth>0</sizeStdWidth>
        <sizeStdWidth>0</sizeStdWidth>
        <sizeStdWidth>0</sizeStdWidth>
        <sizeStdWidth>0</sizeStdWidth>
        <sizeStdWidth>0</sizeStdWidth>
        <sizeStdWidth>0</sizeStdWidth>
        <sizeStdWidth>0</sizeStdWidth>
        <sizeStdWidth>0</sizeStdWidth>
        <sizeStdWidth>0</sizeStdWidth>
        <sizeStdWidth>0</sizeStdWidth>
    </xmlSizeStandard> 
</SizeStandardContainer> 
