# Supplementary material for: Interlaboratory study to validate a STR profiling method for intraspecies identification of mouse cell lines
Source: PLoS One. 2019 Jun 20;14(6):e0218412. doi: 10.1371/journal.pone.0218412 (PMC6586308; doi:10.1371/journal.pone.0218412)
Supplement: S1 Table — Average allele-specific stutter ratios were determined using normal diploid mouse strain DNA samples. The upper stutter limit was calculated as the mean plus 3 standard deviations, where the standard deviation corresponds to the collection of stutter ratios observed for that specific allele in that specific marker. (XLSX) [file pone.0218412.s005.xlsx]

## Sheet: Supp Table 5_allele specific st
S1 Table. Allele-specific stutter ratios.
STR Marker	Allele	Avg Stutter Ratio	Stutter upper limit (mean +3SD)	N
1-1	10	6.09	8.48	53
1-1	11	7.36	10.59	52
1-1	12	6.24	8.14	5
1-1	13	7.6	9.59	8
1-1	14	10.21	15.73	54
1-1	15	7.27	11.6	28
1-1	16	7	11.31	26
1-1	17	11.7	NA	1
1-1	18	9.3	NA	1
1-1	20	6.2	NA	1
1-2	13	4.6	8	44
1-2	14	4.77	5.79	23
1-2	15	5.81	7.92	21
1-2	16	7.38	13.19	41
1-2	17	7.57	10.02	24
1-2	18	9.42	13	29
1-2	22	12.2	18.14	2
11-1	17.2	8.8	NA	1
11-1	17.3	10.31	14.61	25
11-1	18.2	7.8	8.4	3
11-1	18.3	10.7	NA	1
11-1	19	6.93	8.19	6
11-1	19.2	9.93	11.74	3
11-1	19.3	12.57	17.63	27
11-1	20.2	13.45	16.63	51
11-1	20.3	14.06	18.97	47
11-1	21.1	5.3	NA	1
11-1	22.2	12.5	NA	1
11-1	22.3	16.85	21.73	2
11-1	25.3	12.7	NA	1
11-2	12	4.9	6.29	5
11-2	13	6.6	10.74	5
11-2	14	7.43	8.19	3
11-2	14.3	4.4	NA	1
11-2	15	9.31	13.33	58
11-2	15.3	5.5	6.1	3
11-2	16	10.14	14.99	28
11-2	17	10.81	14.75	26
11-2	17.1	8.25	8.46	2
11-2	17.3	7.3	NA	1
11-2	18	11.89	16.95	25
11-2	18.1	9.75	11.66	2
11-2	18.3	8.5	NA	1
11-2	19	14.03	21.45	12
11-2	19.1	10.2	14.87	2
11-2	19.3	9.27	13.07	3
11-2	23.2	7.7	NA	1
11-2	26.2	10.65	12.98	2
12-1	15	5.18	9.39	9
12-1	16	6.43	10.53	48
12-1	17	5.23	7.46	15
12-1	18	8.03	12.25	34
12-1	19	7.07	9.34	3
12-1	20	5.55	5.76	2
12-1	21	10.29	18.82	2
12-1	23	8.6	NA	1
13-1	11	3.07	4.69	21
13-1	14	5.26	5.66	2
13-1	15	6.36	9.27	31
13-1	15.1	10.89	NA	1
13-1	15.2	8.49	12.3	5
13-1	16	7.49	9.57	2
13-1	16.1	10.25	11.65	4
13-1	16.2	10.28	17.31	15
13-1	17	8.33	12.01	25
13-1	17.1	16.54	23.35	20
13-1	17.2	11.78	NA	1
13-1	18	8.98	10.02	6
13-1	18.1	11.7	14.94	4
13-1	19	7.45	10.65	2
13-1	19.1	13.93	19.28	25
13-1	20.1	13.5	NA	1
15-3	14	5.7	9.98	4
15-3	15	6.7	NA	1
15-3	15.3	6.45	15.57	2
15-3	16	6.78	8.26	5
15-3	17	8.5	12.02	11
15-3	17.3	5.15	8.76	2
15-3	18.3	8.09	14.06	22
15-3	19.3	5.6	6.68	3
15-3	20.3	8.43	15.04	46
15-3	21.3	9.85	15.79	47
15-3	22.3	11.49	18.27	48
15-3	23.3	9.5	12.36	3
15-3	24.3	13.29	22.47	16
15-3	25.3	10.8	11.53	4
15-3	26.3	13.99	19.59	24
15-3	27.3	10.3	15.39	2
17-2	11	5.2	9.03	4
17-2	12	7.87	12.02	28
17-2	13	9.18	15.21	33
17-2	14	9.93	15.61	35
17-2	15	10.64	16.12	62
17-2	16	11.51	15.78	78
17-2	17	11.42	14.77	5
17-2	18	11.57	14.32	5
17-2	20	16.9	NA	1
17-2	22	15.86	24.11	2
18-3	13	7.4	NA	1
18-3	15	9.53	12.91	4
18-3	16	9.89	12.33	51
18-3	17	11.15	15.36	52
18-3	18	12.38	16.39	29
18-3	19	12.57	17.71	30
18-3	20	13.03	21.25	4
18-3	21	16.21	23.64	26
18-3	22	15.88	18.41	26
18-3	23	17.6	NA	1
19-2	10	4.45	7.42	7
19-2	11	5.38	8.6	10
19-2	11.3	5.07	10.23	3
19-2	12	6.73	10.55	27
19-2	12.3	7.5	NA	1
19-2	13	7.51	11.14	25
19-2	14	6.97	9.82	3
19-2	14.3	9.8	13.45	3
19-2	15	8.17	11.47	3
19-2	16	8.15	16	2
2-1	8	3.2	10.29	9
2-1	9	3.54	5.55	71
2-1	10	3.73	6.06	3
2-1	11	5.15	8.76	2
2-1	12	4.65	6.5	6
2-1	13	5.57	8.58	9
2-1	14	9.09	14.59	24
2-1	15	9.72	13.31	20
2-1	16	9.07	10.96	7
2-1	17	13.41	18.42	19
3-2	9	6.77	10.64	22
3-2	10	7.61	12.19	26
3-2	11	8.52	12.82	26
3-2	12	9.35	14.42	21
3-2	13	8.79	11.73	7
3-2	13.1	10.33	14.39	18
3-2	14	11.18	14.46	61
3-2	18	7.7	NA	1
3-2	19	9.33	18.36	3
3-2	23	13.8	NA	1
3-2	25	16.2	19.17	2
4-2	14	5.45	6.16	4
4-2	15	6.2	7.12	5
4-2	15.3	4.1	NA	1
4-2	16	7.4	NA	1
4-2	16.3	5.48	7.14	26
4-2	17	8.23	9.12	4
4-2	17.3	5.42	6.71	31
4-2	18	9.1	NA	1
4-2	18.3	5.42	8.22	11
4-2	19.3	7.89	11.5	92
4-2	20.3	9.72	14.57	30
4-2	21.3	10.09	15.15	30
4-2	22.3	6.9	NA	1
5-5	11	5.38	9.06	15
5-5	12	5.91	8.88	27
5-5	13	6.34	10.06	40
5-5	14	7.29	11	48
5-5	15	6.95	8.59	19
5-5	16	10.18	18.43	30
5-5	17	8.69	10.77	7
5-5	18	9.2	13.08	2
5-5	21	12.06	13.84	2
6-4	12.2	7.5	NA	1
6-4	14.3	3.03	5.77	7
6-4	15	4.3	4.72	2
6-4	15.3	4.25	6.56	44
6-4	16	6.43	8.38	4
6-4	16.3	4.61	6.63	50
6-4	17	6.48	7.72	5
6-4	17.3	4.39	6.41	8
6-4	18	8.51	12.09	48
6-4	18.3	5	7.12	7
6-4	19	7.8	9.77	9
6-4	21	9.5	12.06	4
6-7	12	7.07	9.97	58
6-7	13	7.15	7.36	2
6-7	14	8.84	11.64	51
6-7	15	9.69	13.31	27
6-7	16	10.68	14.03	24
6-7	17	9.6	11.83	8
6-7	17.3	4.8	5.22	2
6-7	18	12.47	16.21	24
6-7	19	12.78	16.94	2
6-7	19.3	6.2	NA	1
6-7	20	12.48	15.62	5
6-7	21	12.5	NA	1
6-7	23	16	NA	1
6-7	26	18.5	NA	1
7-1	19.2	0.98	1.64	4
7-1	22.2	3.63	5.11	3
7-1	23.2	4.68	7.08	4
7-1	24.2	7.2	10.79	29
7-1	25.2	7.75	10.61	31
7-1	26	6.81	9.24	28
7-1	26.2	7.9	11.56	30
7-1	27	6.45	7.51	2
7-1	27.2	7.86	11.32	5
7-1	28	8.21	12.62	20
7-1	28.2	7.6	8.45	2
7-1	29	8.91	12.52	28
7-1	29.2	9.6	NA	1
7-1	31	7.55	8.61	2
7-1	32	7.6	NA	1
7-1	33	10.3	NA	1
7-1	33.2	11.3	15.12	4
8-1	6	0.9	2.63	18
8-1	8.3	2.34	4.93	5
8-1	10.3	4.43	7.44	3
8-1	12.3	5.35	8.02	4
8-1	13	5.24	9.05	5
8-1	13.3	5.8	8.97	3
8-1	14	8.09	12.62	21
8-1	14.3	6.7	13.06	2
8-1	15	8.07	12.74	28
8-1	15.3	7.04	9.66	5
8-1	16	9.29	14.2	29
8-1	16.3	10.94	14.8	22
8-1	17	11.01	17.6	20
8-1	18	8.7	NA	1
8-1	18.3	10.95	17.95	2
X-1	19.3	5.14	6.22	2
X-1	21	7.06	12.65	6
X-1	22	8.39	NA	1
X-1	23	8.12	12.05	6
X-1	24	9.56	15	26
X-1	25	9.66	15.05	20
X-1	25.3	11.73	15.9	3
X-1	26	10.56	16.21	28
X-1	27	11.59	17.43	20
X-1	28	12.46	15.74	4
X-1	32	14.33	20.8	7
X-1	37	16.39	22.52	6
