# Supplementary material for: Interlaboratory study to validate a STR profiling method for intraspecies identification of mouse cell lines
Source: PLoS One. 2019 Jun 20;14(6):e0218412. doi: 10.1371/journal.pone.0218412 (PMC6586308; doi:10.1371/journal.pone.0218412)
Supplement: S2 Table — This table reports each sample’s nearest neighbor (where distance between samples is assessed as the total number of alleles across markers that are present in one sample but not the other). (XLSX) [file pone.0218412.s006.xlsx]

## Sheet: Check Genotype Uniqueness
S2 Table. Genotype uniqueness with 18 out of 19 STR markers
This table reports each sample’s nearest neighbor (where distance between samples is assessed as the total number of alleles across markers that are present in one sample but not the other).
Sample Name	Nearest Sample	Total # of Distinct Alleles	# Distinct Alleles in 18-3	# Distinct Alleles in 4-2	# Distinct Alleles in 6-7	# Distinct Alleles in 19-2	# Distinct Alleles in 1-2	# Distinct Alleles in 7-1	# Distinct Alleles in 1-1	# Distinct Alleles in 3-2	# Distinct Alleles in 8-1	# Distinct Alleles in 2-1	# Distinct Alleles in 15-3	# Distinct Alleles in 6-4	# Distinct Alleles in 11-2	# Distinct Alleles in 17-2	# Distinct Alleles in 12-1	# Distinct Alleles in 5-5	# Distinct Alleles in X-1	# Distinct Alleles in 13-1
SWR/J	129P3/J	18	0	2	0	0	0	2	2	0	2	0	2	2	2	2	0	2	0	0
129P3/J	129S1/SvImJ	4	0	2	0	0	0	0	0	0	0	0	0	0	0	0	0	0	0	2
129S1/SvImJ	129P3/J	4	0	2	0	0	0	0	0	0	0	0	0	0	0	0	0	0	0	2
BALB/cJ	M03 BALB/c	18	2	0	0	2	1	2	1	2	0	0	2	0	2	1	0	2	0	1
Balb/c	M46 BALB/c	9	2	0	0	0	0	0	2	0	0	0	0	2	0	0	0	0	0	3
BUB/BnJ	CD1/ICR	20	0	2	1	1	0	0	3	2	1	0	3	0	3	0	2	1	1	0
C3H/HeJ	M28 C3H/HeJ	3	0	0	0	0	0	0	0	0	1	0	2	0	0	0	0	0	0	0
C57BL/6J	M27 C57BL/6	6	0	0	1	0	0	2	0	0	0	0	0	0	1	2	0	0	0	0
C57L/J	M16 C57/L	14	1	1	0	1	2	0	2	0	2	0	2	1	0	0	0	0	2	0
CBA/J	M28 C3H/HeJ	21	2	2	0	0	0	0	2	2	3	0	0	2	0	2	0	2	2	2
DBA/1J	C3H/HeJ	16	0	2	0	0	2	0	2	0	0	2	2	2	0	0	0	2	2	0
I/LnJ	129P3/J	20	0	2	2	0	0	2	2	2	2	2	0	0	2	0	2	0	0	2
KK/H1J	SWR/J	26	0	2	2	2	2	2	0	2	0	2	2	0	2	2	0	2	2	2
LG/J	MRL/MpJ	12	2	0	0	0	2	2	0	0	0	0	2	0	0	2	0	0	0	2
LP/J	129S1/SvImJ	14	0	0	0	0	0	0	0	0	2	0	2	2	2	2	0	2	0	2
LT/SvEi	Balb/c	20	2	2	0	2	3	0	2	0	0	2	0	0	2	0	2	0	0	3
NZB/BlNJ	NZO/HlLtJ	22	2	0	2	2	2	2	0	0	2	0	2	3	0	1	2	0	0	2
P/J	DBA/1J	20	0	2	2	2	2	0	2	0	0	0	2	2	0	2	0	2	2	0
SM/J	CBA/J	22	2	0	0	2	2	2	2	2	2	2	0	2	0	0	0	0	2	2
WSB/EiJ	CBA/J	28	0	2	2	2	2	2	2	2	2	2	2	2	2	0	0	0	2	2
A/J	M37 A/Sn	12	0	0	0	1	1	2	0	0	2	2	0	0	0	0	0	1	2	1
NOD/ShiLtJ	NOR/LtJ	10	0	0	0	0	0	0	0	0	0	2	2	0	2	2	0	0	2	0
NZO/HlLtJ	NZB/BlNJ	22	2	0	2	2	2	2	0	0	2	0	2	3	0	1	2	0	0	2
CD1/ICR	CD1/ICR	19	0	2	0	2	0	3	0	0	1	0	3	1	1	0	3	1	1	1
CD1/ICR	SJL/J	18	0	2	1	1	0	2	1	0	1	0	1	2	1	0	2	1	1	2
AKR/J	M42 AKR/J	15	2	1	1	0	1	2	0	0	0	0	0	2	3	2	0	0	0	1
ALR/J	NOD/ShiLtJ	20	2	2	2	0	0	2	0	2	2	0	2	2	0	0	2	0	2	0
BTBR T<+>tf/J	129P3/J	22	2	0	0	1	0	0	2	0	2	0	2	2	2	3	2	2	2	0
C58/J	LT/SvEi	21	0	0	2	2	3	2	2	0	2	0	0	2	0	2	2	2	0	0
CE/J	ALR/J	22	2	2	2	0	2	2	0	2	0	0	0	2	0	0	2	2	2	2
FVB/NJ	M06 Swiss	16	1	0	1	0	0	3	1	0	1	0	0	0	0	1	2	3	1	2
MA/MyJ	SJL/J	18	0	1	2	0	0	0	2	2	0	0	2	2	3	0	0	0	2	2
MRL/MpJ	LG/J	12	2	0	0	0	2	2	0	0	0	0	2	0	0	2	0	0	0	2
NOR/LtJ	NOD/ShiLtJ	10	0	0	0	0	0	0	0	0	0	2	2	0	2	2	0	0	2	0
NZW/LacJ	MRL/MpJ	24	0	2	2	2	0	0	0	2	2	2	2	0	2	0	2	2	2	2
PL/J	FVB/NJ	20	2	0	0	0	0	2	2	2	0	2	2	2	0	2	2	0	0	2
RIIIS/J	CBA/J	22	2	2	2	0	2	2	2	2	0	0	0	2	2	0	2	2	0	0
SB/LeJ	129S1/SvImJ	16	2	0	2	0	0	2	0	0	2	2	0	0	2	0	0	2	0	2
SEA/GnJ	M37 A/Sn	18	0	0	0	1	3	2	0	0	0	0	2	0	2	0	2	1	2	3
SJL/J	129P3/J	16	2	0	0	0	0	2	0	0	2	0	2	2	2	2	0	0	0	2
M01 C3H/An	M13 C3H/An	6	0	0	1	0	0	1	0	1	0	1	1	0	0	0	0	0	0	1
M03 BALB/c	M46 BALB/c	1	0	0	0	0	0	0	0	0	0	0	0	0	0	1	0	0	0	0
M04 DBA/2	DBA/1J	18	1	0	0	0	2	3	3	2	0	2	1	2	0	0	0	0	2	0
M05 C57BL/crf	M27 C57BL/6	12	0	0	3	2	1	0	2	0	0	0	0	1	0	1	0	2	0	0
M07 SIM (Sandos Inbred Mouse)	FVB/NJ	18	2	2	0	0	2	2	2	0	2	0	0	0	0	2	2	0	0	2
M10 NAMRU	M37 A/Sn	20	0	2	2	1	1	0	3	0	0	1	1	1	0	1	0	2	3	2
M15 C3H/He	M01 C3H/An	14	1	3	0	1	1	2	0	1	0	0	2	1	1	0	0	0	1	0
M17 NFS/N (NFS X DBA/2) F1	M12 Swiss	19	1	0	0	0	1	1	1	2	1	1	1	1	2	2	1	0	1	3
M19 C57/L	M16 C57/L	3	0	0	0	0	0	0	1	0	0	0	0	0	0	0	1	1	0	0
M20 C57 × SJL hybrid line	M24 transgenic; Tg(SV40E)bri/7	8	0	1	0	0	1	0	0	0	0	1	0	1	2	0	0	1	0	1
M23 BALB/cRos	M46 BALB/c	7	1	0	0	0	1	2	2	0	0	0	1	0	0	0	0	0	0	0
M25 BALB/c	M14 BALB/c	5	1	0	0	0	0	0	0	1	0	0	1	0	1	0	0	1	0	0
M26 BALB/c	M50 BALB/c	5	0	1	0	1	0	0	0	0	0	0	0	0	0	0	1	0	2	0
M28 C3H/HeJ	C3H/HeJ	3	0	0	0	0	0	0	0	0	1	0	2	0	0	0	0	0	0	0
M33 BALB/cCrgl	M23 BALB/cRos	13	0	0	0	2	0	2	2	0	0	0	0	0	2	0	0	3	2	0
M37 A/Sn	A/J	12	0	0	0	1	1	2	0	0	2	2	0	0	0	0	0	1	2	1
M38 SL	129P3/J	22	0	2	2	1	0	2	2	2	3	0	2	2	3	0	1	0	0	0
M39 BALB/c	M29 BALB/cfC3H	14	0	0	0	1	0	2	3	1	0	3	0	0	2	0	0	1	1	0
M43 BALB/c.xid (immunodifficient)	M23 BALB/cRos	13	1	0	0	0	1	0	2	0	0	0	2	2	1	2	0	0	2	0
M46 BALB/c	M03 BALB/c	1	0	0	0	0	0	0	0	0	0	0	0	0	0	1	0	0	0	0
M50 BALB/c	M26 BALB/c	5	0	1	0	1	0	0	0	0	0	0	0	0	0	0	1	0	2	0
M02 C3H/An	M01 C3H/An	8	0	1	0	0	1	1	0	1	0	0	2	0	1	0	0	1	0	0
M06 Swiss	FVB/NJ	16	1	0	1	0	0	3	1	0	1	0	0	0	0	1	2	3	1	2
M08 BALB/c	M39 BALB/c	15	0	0	0	1	0	1	3	1	0	1	1	1	1	3	0	0	1	1
M09 BALB/c	M08 BALB/c	17	0	1	1	1	2	2	1	2	0	1	0	1	0	2	2	0	0	1
M11 C57BL/6	M21 C57BL/6	26	1	1	2	0	1	2	4	2	0	1	1	1	3	2	0	2	2	1
M12 Swiss	FVB/NJ	16	1	1	0	1	1	2	0	1	0	0	0	0	1	3	0	1	2	2
M13 C3H/An	M01 C3H/An	6	0	0	1	0	0	1	0	1	0	1	1	0	0	0	0	0	0	1
M14 BALB/c	M25 BALB/c	5	1	0	0	0	0	0	0	1	0	0	1	0	1	0	0	1	0	0
M16 C57/L	M19 C57/L	3	0	0	0	0	0	0	1	0	0	0	0	0	0	0	1	1	0	0
M21 C57BL/6	M27 C57BL/6	10	0	1	1	0	1	0	2	1	0	0	0	0	0	2	0	0	2	0
M24 transgenic; Tg(SV40E)bri/7	M20 C57 × SJL hybrid line	8	0	1	0	0	1	0	0	0	0	1	0	1	2	0	0	1	0	1
M27 C57BL/6	C57BL/6J	6	0	0	1	0	0	2	0	0	0	0	0	0	1	2	0	0	0	0
M29 BALB/cfC3H	M03 BALB/c	11	1	0	0	2	0	0	1	1	0	1	0	0	4	1	0	0	0	0
M30 W++	M27 C57BL/6	14	1	1	2	1	3	1	1	0	0	0	0	0	0	1	1	1	0	1
M31 BALB/c	M32 BALB/c	4	1	0	0	0	0	0	0	0	0	0	0	0	0	1	0	0	0	2
M32 BALB/c	M31 BALB/c	4	1	0	0	0	0	0	0	0	0	0	0	0	0	1	0	0	0	2
M34 BALB/cCr	M03 BALB/c	18	1	0	0	1	3	1	2	1	0	2	1	1	1	2	0	1	0	1
M35 C57BL/6J	M36 C57BL/6J	2	0	0	0	0	0	0	0	0	0	0	0	1	0	1	0	0	0	0
M36 C57BL/6J	M35 C57BL/6J	2	0	0	0	0	0	0	0	0	0	0	0	1	0	1	0	0	0	0
M40 BALB/cAnN	M46 BALB/c	12	2	0	1	0	1	0	1	1	1	2	0	0	0	1	0	1	0	1
M41 C57BL/6	M21 C57BL/6	16	0	1	3	1	0	0	2	1	0	1	1	1	0	1	0	1	1	2
M42 AKR/J	AKR/J	15	2	1	1	0	1	2	0	0	0	0	0	2	3	2	0	0	0	1
M47 DBA/2	M04 DBA/2	20	1	0	0	0	4	1	2	1	0	0	2	1	3	2	2	0	0	1
M49 BALB/c	M14 BALB/c	19	0	1	2	1	0	2	2	0	1	1	3	2	1	0	1	0	1	1
M18 BALB/c	M41 C57BL/6	20	1	1	0	1	3	2	3	0	1	2	1	0	1	1	2	0	0	1
