# Supplementary material for: Interlaboratory study to validate a STR profiling method for intraspecies identification of mouse cell lines
Source: PLoS One. 2019 Jun 20;14(6):e0218412. doi: 10.1371/journal.pone.0218412 (PMC6586308; doi:10.1371/journal.pone.0218412)
Supplement: S4 Table — Alleles present for each calibrant at 19 mouse STR markers. (XLSX) [file pone.0218412.s008.xlsx]

## Sheet: Table 1
S4 Table. STR Profiles for 5 Calibrant DNA Samples
	18-3	4-2	11-1	6-7	19-2	1-2	7-1	1-1	3-2	8-1	2-1	15-3	6-4	11-2	17-2	12-1	5-5	X-1	13-1
Calibrant 1	16	20.3	20.3	15	14	18	26.2	14	14	16	9	22.3	15.3	15.3	15	18	16	25	18
	21	16.3	19.3	16	12	15	28	11	13.1	15	9	20.3	18	15	16	15	13	24	17
	19	19.3	20.3	12	12, 13	13	29	11	14	14	9	23.3	18.3	18	15, 16	16	17	28	16.2
Calibrant 2	17	17.3	20.3	15	11	16	25.2	10	11	6	9	22.3	18	16	16	18	11	25	19.1
	18	18.3	20.3	14	12	13	24.2	11	14	17	9	22.3	16.3	15	16	17	15	26	15
	19	20.3	17.3	14	10	18	26.2	14	9	6	8	18.3	18.3	16	14	16	14	21	16
Calibrant 3	18	21.3	20.2	12	12	17	26.2	11	14	15	17	22.3	18	15	16	16	16,17	27	16.2
	18	20.3	20.2	14	11	17	25.2	15	12	15	14	21.3	15.3	15.3	16	17	13	23	19.1
	17	19.3,20.3	20.2	14	13	13	25.2	16	13	16	9	24.3	16.3	19, 20	13	17	14	27	15
Calibrant 4	16	19.3	20.2	12	12	16	26	10	14	16	9	26.3	19	17	16	16	15	27	17
	18	21.3	20.2	16	13	13	26	14	10	16	15	20.3	18	18	12	16	14	26	11
Calibrant 5	22	19.3	20.3	18	13	14	29	16	14	16.3	9	21.3	16.3	16	15,16	18	12	24	17.1
