# Supplementary material for: Interlaboratory study to validate a STR profiling method for intraspecies identification of mouse cell lines
Source: PLoS One. 2019 Jun 20;14(6):e0218412. doi: 10.1371/journal.pone.0218412 (PMC6586308; doi:10.1371/journal.pone.0218412)
Supplement: S5 Table — The table shows possible alleles present for each mouse STR marker. Alleles highlighted in yellow are represented in the calibrant samples provided. Extrapolate fragment lengths of calibrants +4 bp or -4 bp to unrepresented alleles to aid in allele determination of test samples. (XLSX) [file pone.0218412.s009.xlsx]

## Sheet: Sheet1
S5 Table. Extrapolation of alleles for bin settings
The table shows possible alleles for each mouse STR marker.
Alleles highlighted in yellow are represented in the calibrants provided. Extrapolate fragment lengths of calibrants +4 bp or -4 bp to unrepresented alleles to aid in allele determination of test samples.
Marker	Alleles (STR Repeating Units)
18-3	12	12.2	13	14	15	16	17	18	19	20	21	22	23	24	25	26	27	27.1	28	28.1
4-2	13	14	15	15.3	16	16.3	17	17.1	17.3	18	18.3	19.3	20.3	21.3	22.3	23.3	24.3
11-1	16	17	17.2	17.3	18.2	18.3	19	19.1	19.2	19.3	20	20.1	20.2	20.3	21	21.1	21.2	21.3	22.2	22.3	23.3	24.3
6-7	10	11	12	13	14	15	16	17	17.3	18	19	19.3	20	20.1	21	22	23	23.1	24	25	26	27	28	29
19-2	9	10	11	12	13	14	14.3	15	16	17	18	19
1-2	11	12	13	14	15	16	16.2	17	18	19	20	21	22	23	24	25	26	27	28	29	29.1	30.1
7-1	19.2	20.2	21.2	22.2	23.2	24.2	25	25.2	26	26.2	27	27.2	28	28.2	29	29.2	30	31	31.3	32	33	33.2	34	35	36
1-1	8	9	10	11	12	13	14	15	16	17	18	19	20	21
3-2	7	8	9	10	11	12	13	13.1	14	15	16	17	18	19	20	21	22	23	24	25
8-1	6	7	8	9	10	10.3	11	12	12.3	13	14	15	16	16.3	17	18	18.3	19	20	21
2-1	5	6	7	8	9	10	11	12	13	14	15	16	17	18
15-3	11	12	13	14	15	15.3	16	17	17.3	18	18.3	19	19.3	20.3	21.3	22.3	23.3	24.3	25.3	26.3	27.3	28.1	28.3	29.3	30.3	31.3	32.3
6-4	12	12.2	13	14	14.3	15	15.3	16	16.3	17	17.3	18	18.3	19	20	21	22
11-2	9	10	11	12	13	13.2	13.3	14	14.2	14.3	15	15.3	16	16.3	17	17.2	17.3	18	18.1	19	19.3	20	21	22	23	23.2	24	25	26.2	27
17-2	10	11	12	13	14	14.2	15	15.1	16	17	18	19	20	21	22	23
12-1	13	14	15	16	16.1	17	17.1	18	18.1	19	19.1	20	21	21.1	22	23	24	24.1	25	26
5-5	10	11	12	13	14	15	16	17	18	19	20	21	22	23
X-1	15	15.2	16	17	17.1	18	19	19.3	20	21	22	23	24	25	25.3	26	27	28	29	30	31	32	33	34	35	36	37
13-1	9	10	11	12	13	14	15	15.1	15.2	16	16.1	16.2	17	17.1	17.2	18	18.1	18.2	19	19.1	19.3	20	20.1	21
