# Supplementary material for: Interlaboratory study to validate a STR profiling method for intraspecies identification of mouse cell lines
Source: PLoS One. 2019 Jun 20;14(6):e0218412. doi: 10.1371/journal.pone.0218412 (PMC6586308; doi:10.1371/journal.pone.0218412)
Supplement: S6 Table — Primers were used to sequence STR regions to determine actual number of repeats (alleles) and correlate with fragment length obtained using capillary electrophoresis. (XLSX) [file pone.0218412.s010.xlsx]

## Sheet: supplimental data
S6 Table. Sequencing primers used to characterize the calibrant DNA samples
					based on smallest observed allele
Marker	Forward Primer (5' to 3')	Reverse Primer (5' to 3')	Ta °C	Chromosome location	Amplicon (bp)
18-3	F: TCTTTCTCCTTTTGTGTCATGC	R4: TCAAAGTTGGGGTTACAGAATG	50	NC_000084.6 (63111902-63112190)	281
4-2	F3: GCCATTGTGCCTGTTTCCTA	R3: CATGTCATCAGCGAGCAATA	50	NC_000070.6 (82068269-82068663)	394
11-1	F4: CCAGCCAGCCACTCTAGTTA	R4: ACAGCTTCAGGACCATGGAA	52	NC_000077.6 (57434083-57434360)	265
6-7	F: AGTCCACCCAGTGCATTCTC	R: CATGTGGCTGGTATGCTGTT	52	NC_000072.6 (51601343-51601689)	333
19-2	F4: AGGCTAGCACTGTTCCTTGT	R7: ACTCAGCACCTTCCATCCTG	53	NC_000085.6 (4060814-4061352)	527
1-2	FSeq2: GCTCCTTTTTGCCTGTCTTC	RSeq2: TGCCCATATTGTATGGTTTCC	50	NC_000067.6 (4289109-4289435)	298
7-1	F2: AAAACTCTGTGTGGCCCAGT	R4: ATGGCCCAACGGTTAAAAAC	50	NC_000073.6 (3410424-3410982)	531
1-1	F: CCCTTCACTCCTTCATTCCA	R: TGAGCCTAAGGACCTGGACA	59	NC_000067.6 (169358615-169358969)	325
3-2	F3: TGAGCTACCATGTGGGTACA	R3: CACACACACACACAAAGATGGA	52	NC_000069.6 (3518518-3518960)	423
8-1	F4: AGTAATATCCTGGTCCTGGCC	R4: GAGCTCACTATGTAGCTATTGGA	50	NC_000074.6 (4293688-4294225)	496
2-1	FSeq1: CCTAGAGTCTTTGTGGCTGGA	R: AGCTGTTTCCACTTGCCATT	52	NC_000068.7 (124089443-124089671)	196
15-3	F: TCTGGGCGTGTCTGTCATAA	R-E: AGGCTATCTAAACTTGACATGCT	50	NC_000081.6 (4930233-4930450)	169
6-4	F: TTTGCAACAGCTCAGTTTCC	R: AATCGCTGGCAGATCTTAGG	50	NC_000072.6 (142021974-142022267)	276
11-2	F2: AAGGCAGGGGAATTCACAGT	R4: TCTCACCATTGCAGTCCTGA	53	NC_000077.6 (3318934-3319352)	402
17-2	F: CTCTTCTCCATCCGTCCATC	R: ATGGCTCTTGCCACAAATCT	59	NC_000083.6 (5053899-5054100)	183
12-1	F3: GCTGGGTATTGGGGGTAACT	R3: TCATGAGGCAAATATGTCTTGG	50	NC_000078.6 (38480800-38481231)	423
5-5	F: CGTTTTACCTGGCTGACACA	R7: TGGTTTAAAACTCAATACCAAACAA	50	NC_000071.6 (112641542-112641883)	341
X-1	F-B: AACAAAAATGTCCCTCAATGC	R3: AAGGTATATATCAAGATGGCATTATCA	50	NC_000086.7 (110959855-110960279)	425
13-1	F4: AACTCCCACTGCTTCTTGGT	R6: GCCAAAGTAAACCCTTCTCCC	53	NC_000079.6 (3657170-3657698)	504
