# Supplementary material for: Interlaboratory study to validate a STR profiling method for intraspecies identification of mouse cell lines
Source: PLoS One. 2019 Jun 20;14(6):e0218412. doi: 10.1371/journal.pone.0218412 (PMC6586308; doi:10.1371/journal.pone.0218412)
Supplement: S7 Table — Consensus allele calls (greater than 98%) determined by the Consortium laboratory members. (XLSX) [file pone.0218412.s011.xlsx]

## Sheet: Compiled STR profile table
S7 Table. STR profiles for validated mouse cell lines at 18 STR markers
	STR Markers
Cell Lines	18-3	4-2	6-7	19-2	1-2	7-1	1-1	3-2	8-1	2-1	15-3	6-4	11-2	17-2	12-1	5-5	X-1	13-1
NCTC clone 929	16	20.3	12	12	17	25,26,27	10	13,14	16	9	24.3,25.3,26.3	17,18	15,16	15	16	14	26,27	17
A9	16	20.3,21.3	12	12	17,18	26,27	10	14	16	9	25.3	17,18	15,16,17	15	16	14,15	26,27	17
L1210	16,17	20.3	12	12	16	27,28	15,17	13	16	15	21.3,22.3	17	17	16	16	13	27	17
CMT-93	16	20.3	15	14	19,20	26.2	15	14	16	16	22.3	18,19	16	15,16	17	14,16,17	27	17
3T3-Swiss albino	17,21	19.3	12,15	12	13	25.2, 29	10,15	14	15,16	9	20.3	15.3	15	12,15	19	13,15	26,27	15
STO	19	20.3	12	12	16	25.2	12	14	16	9	20.3	15.3	15	13	19	14	26	16.2
P3X63Ag8.653	18,19	21.3	12	13	17	26.2,28.2	16,17	14,15	13	15,16	22.3,23.3	18,19	17,18	16,18	16	13,14	25	16.2,17.2
Sp2/0-Ag14	18,19	21.3,22.3	11,12	12,13	16,17,19	26.2,28	15,16,17	13,14	13	16	22.3,23.3	17,18,19	17,18	16,17	15,16,17	13,14	25	16.2
NMuMG	18	20.3	15	12	17	25.2	15, 16	14	16	15, 16	21.3, 22.3	17,18	15	16,17	16	15	27,28	16.2,17
LL/2 (LLC1)	15,16	20.3,21.3,23.3	14,15,16	13	18,19,20	26.2,27.2,28.2	15,17,18	13,14	16	15,16	22.3,24.3	17,18	13.3,14.3,15.3,16	14,15,16	17	16,17,18	24,26,28	17,18
NIH/3T3	17,19	19.3, 20.3	12	11,12	13,17	29	10	14,15	15	9	20.3	15.3	15,17	13,14	20	14,15	25	16.2
WEHI 164	18	21.3,22.3	12	13	17	25.2	15	14,15	13	16,17	21.3,22.3	18,19	18	16	16	14	26	15.2
P19	16,17	13,21.3	12	12,14	16,17	26	10	14	16	9	26.3	18	16	15	16	14	26	17
Hepa 1-6	16,17	18.3,19.3	15	10,11	13	25.2	14,15,16	10	15	14	17,18,19	18,19	16	14	17	17	25	17.1
M-NFS-60	17	19.3,20.3	12	11,12	17	28,29	10,16	13,14	15,16	9,16	20.3,21.3	15.3,18	17,19	13,15	16,20	14,15	25,27	13,15.2
Hepa-1c1c7	16,17	18.3,19.3	15	10,11	13	25.2	14,15	10	15	14	17,18,19	18,19	16	14	17,18	17,18	25	17.1
M-1	17	20.3	12	13	19	26.2	17	14	16	9,16	22.3	15	16	15	17	17	28	17
MLTC-1	16	20.3,21.3	16	13	19,20	26.2	16	14,15	16	16	22.3	18	16	15	17	17	28	17
JC	18,19	21.3	12	14	17,18	24.2	14	14	13	16	22.3,23.3	18	17	16	16	14	25	16.2
mIMCD-3	17	19.3,20.3	12	13	13,19	26.2	17	14	16	16	22.3	15,18	18	15	17	14,17	28	16.2,17
WEHI-13VAR	17,18	21.3,22.3	12	13	17	25.2	15	14	13	16,17	22.3	18,19	17,18	16	16	13,14	26	15.2
RAW 264.7 gamma NO(-)	18	22.3,23.3	12	12,14	17	25.2	15 ,16	14	13	16	22.3	18	17	14,16	16,17	14	25	16.2
MS1 (Mile Sven 1)	16	20.3	16 ,17	13	19	26.2	17	14	16	16	22.3	18	16	15,16,17	17	17	27	17
EOC 20	16	19.3	12	12	16	26	10	14	16,17	9	25.3	19	17	16	16	15	27	17
4T1	18,19	21.3	12	13	17	25.2	15,16	14,15	13	16,17	22.3	18	18,19,20	15	16	14	25	16.2
W-20-17	16,18	20.3,23.3	12,17	12,13	13,20	26.2,29	15,17	14	16	16	22.3	18	16	15,16	16,17	12,17	27	16,17
CT26.WT	19,20	21.3	12	13	17,18	25.2	14,15	14	13	16,17	21.3,22.3	18,20	17	15,16,17	16,17	14	25,26	16.2,17.2,18.2
CT26.CL25	19	21.3	12	13	17,18	25.2	14,15	14	13	16,17	21.3,22.3	18,20	17	15,16	16,17	14	25,26	16.2
EMT6	18,19	21.3	12	13	17,18	25.2	15	14	13	16	22.3,23.3	18	18	16	16	13,15	24	16.2
Renca	18,20	21.3	12	13,14	16,18	23.2,25.2	16,17,18	14,15	13	15,16,17	22.3,23.3	18,19	17,18	15,17	16	14,15	25	16.2,17.2
B16-F0	15,16	20.3,21.3	15	13	19,20	26.2	17,18	14,15	16,17	16	22.3,23.3	18,19,20	16,17	15,16,17,18	17,18	16,20	28	17,18
B16-F1	15,16	20.3,21.3	15	13	19,20	26.2	17,18	14,15	16,17	16	22.3,23.3	18,19	16,17	15,16,17	17,18	16,20	28	17,18
YAC-1	18	21.3	12	12,13	17,18	25.2	11	14	16	16	22.3	18	15	16	16	16	26	16.2,17.2
M1	18	20.3	16	13,14	13	25.2	16	12	16,17	9	22.3	16.3	15,16	12	16,17	14	26	16.2
BCL1 clone 5B1b	18,19	21.3	12	12,13	17	26.2	14	14	13	15	22.3	18	18	15	16	13,14	24,25	16.2
A20	15,16,18	21.3	11,12	14	17,18	25.2	15,16	13,14	12,13	15	22.3	18	17	16,17	16	14,15	25	16.2,17.2
CTLL-2	16	20.3	17,20	13,14	19,20	26.2	17	14	16	15,16	22.3,23.3	18,19	16	14,15	17	17,18	28,29	16
D10.G4.1	16,17,18	19.3,20.3	16,17	12	12,13	25.2	14	10	16	9	20.3	17,18,19	16,17,18,19	16	16	11	26	14,15
2E8	18	21.3	12	14	17	24.2	15	14	13	16	23.3,24.3	17	16,17	17	16	14	26	16.2
P815	17	20.3	12	12	14,17,18	27	16,17	13,14	16	15	20.3,21.3	17,18	16,17,18	17	17	13	27	17,18
WEHI-3	18	21.3	12,13,14	12,13	17	25.2,26.2,27.2	15,16,18	14,15	13,14	16	22.3,23.3,25.3	18,19,20,21	18,19	16	16,17	14	26,27	15.2,16.2
RAW 264.7	18	22.3	12	14	17	25.2	15,16	14	13	16	22.3	18	17	14,16	16	14	24	16.2
